# Supplementary material for: Proteogenomic Analysis of a Thermophilic Bacterial Consortium Adapted to Deconstruct Switchgrass
Source: PLoS One. 2013 Jul 19;8(7):e68465. doi: 10.1371/journal.pone.0068465 (PMC3716776; doi:10.1371/journal.pone.0068465)
Supplement: File S3 — Completeness of the genome coverage within the metagenomic clusters, estimated based on presence of 54 single-copy or almost single-copy phylogenetic COGs. (XLSX) [file pone.0068465.s003.xlsx]

## Sheet: completeness
COG	Name	Single Copy	Ribosomal	Thermus	Rhodothermus1	Gemmatimonadetes	Paenibacillus	Rhodothermus2	Thermobaculum	Sphaerobacter1+2	Thermomicrobium	Hyphomicrobium
COG0013	Alanyl-tRNA synthetase	Yes	FALSE	3	0	1	1	1	1	2	2	1
COG0497	ATPase involved in DNA repair	Yes	FALSE	1	1	1	1	1	1	3	1	0
COG0504	CTP synthase (UTP-ammonia lyase)	Yes	FALSE	2	2	1	1	1	1	1	1	1
COG0237	Dephospho-CoA kinase	Yes	FALSE	1	2	1	1	1	1	1	0	1
COG1159	GTPase	Almost	FALSE	2	2	1	1	1	1	0	0	1
COG0556	Helicase subunit of the DNA excision repair complex	Yes	FALSE	0	1	1	1	0	1	0	3	1
COG0632	Holliday junction resolvasome, DNA-binding subunit	Yes	FALSE	0	1	1	1	1	1	2	1	1
COG2255	Holliday junction resolvasome, helicase subunit	Almost	FALSE	1	2	1	1	1	1	1	1	1
COG0481	Membrane GTPase LepA	Almost	FALSE	0	1	1	1	0	1	1	1	1
COG0533	Metal-dependent proteases with possible chaperone activity	Almost	FALSE	2	1	1	1	1	1	3	1	1
COG0742	N6-adenine-specific methylase	Yes	FALSE	1	2	1	1	0	1	0	1	2
COG0322	Nuclease subunit of the excinuclease complex	Yes	FALSE	0	3	2	1	2	2	1	1	3
COG0016	Phenylalanyl-tRNA synthetase alpha subunit	Yes	FALSE	0	2	1	1	0	1	1	1	1
COG0669	Phosphopantetheine adenylyltransferase	Almost	FALSE	1	1	1	1	0	1	1	1	1
COG0452	Phosphopantothenoylcysteine synthetase/decarboxylase	Yes	FALSE	1	1	1	1	0	1	1	1	1
COG0150	Phosphoribosylaminoimidazole (AIR) synthetase	Yes	FALSE	0	1	1	1	1	0	2	1	1
COG1066	Predicted ATP-dependent serine protease	Almost	FALSE	1	1	1	1	0	3	2	1	2
COG1160	Predicted GTPases	Almost	FALSE	1	1	1	3	1	0	2	1	1
COG1217	Predicted membrane GTPase involved in stress response	Yes	FALSE	1	1	1	0	1	0	0	0	1
COG0216	Protein chain release factor A	Almost	FALSE	1	1	1	1	1	1	1	1	1
COG0353	Recombinational DNA repair protein (RecF pathway)	Yes	FALSE	1	1	1	1	0	1	1	1	0
COG0541	Signal recognition particle GTPase	Yes	FALSE	1	1	1	1	1	1	0	1	1
COG0691	tmRNA-binding protein	Yes	FALSE	1	1	1	1	1	1	1	1	2
COG0771	UDP-N-acetylmuramoylalanine-D-glutamate ligase	Almost	FALSE	0	1	1	2	0	1	1	2	1
COG0081	Ribosomal protein L1	Yes	TRUE	1	1	1	1	0	1	2	1	0
COG0244	Ribosomal protein L10	Yes	TRUE	1	1	1	1	0	1	2	1	0
COG0080	Ribosomal protein L11	Almost	TRUE	1	1	1	1	0	1	2	1	0
COG0102	Ribosomal protein L13	Yes	TRUE	1	1	1	1	0	1	1	1	1
COG0093	Ribosomal protein L14	Yes	TRUE	1	1	1	1	0	2	2	1	1
COG0200	Ribosomal protein L15	Yes	TRUE	1	1	1	1	0	1	1	1	1
COG0197	Ribosomal protein L16/L10E	Yes	TRUE	1	1	1	1	0	1	2	1	1
COG0256	Ribosomal protein L18	Yes	TRUE	1	1	1	1	0	1	1	2	1
COG0090	Ribosomal protein L2	Yes	TRUE	1	1	1	1	0	1	2	0	0
COG0292	Ribosomal protein L20	Yes	TRUE	1	1	1	1	0	1	1	1	1
COG0089	Ribosomal protein L23	Yes	TRUE	0	2	1	1	0	1	2	0	0
COG0198	Ribosomal protein L24	Yes	TRUE	1	1	1	1	0	0	1	1	1
COG0211	Ribosomal protein L27	Yes	TRUE	1	1	1	1	1	1	1	1	2
COG0087	Ribosomal protein L3	Yes	TRUE	0	1	1	1	0	1	1	0	0
COG0088	Ribosomal protein L4	Yes	TRUE	0	1	1	1	0	1	2	0	0
COG0094	Ribosomal protein L5	Yes	TRUE	1	1	1	1	0	2	1	1	1
COG0097	Ribosomal protein L6P/L9E	Yes	TRUE	1	1	1	1	0	1	1	2	1
COG0222	Ribosomal protein L7/L12	Yes	TRUE	1	1	1	1	0	1	2	1	0
COG0051	Ribosomal protein S10	Yes	TRUE	0	1	1	1	0	1	1	0	0
COG0100	Ribosomal protein S11	Yes	TRUE	1	2	1	1	0	1	1	1	1
COG0048	Ribosomal protein S12	Yes	TRUE	2	1	0	1	0	1	3	2	0
COG0099	Ribosomal protein S13	Yes	TRUE	1	2	1	1	1	1	1	1	1
COG0184	Ribosomal protein S15P/S13E	Yes	TRUE	1	1	1	1	1	1	1	1	1
COG0185	Ribosomal protein S19	Yes	TRUE	1	1	1	1	0	1	2	0	0
COG0052	Ribosomal protein S2	Yes	TRUE	2	1	1	1	0	1	0	1	1
COG0092	Ribosomal protein S3	Yes	TRUE	1	1	1	1	0	1	2	0	0
COG0098	Ribosomal protein S5	Yes	TRUE	1	1	1	1	0	1	1	2	1
COG0049	Ribosomal protein S7	Yes	TRUE	1	1	0	1	0	1	3	2	0
COG0096	Ribosomal protein S8	Yes	TRUE	1	1	1	1	0	1	1	1	1
COG0233	Ribosome recycling factor	Almost	TRUE	1	1	1	1	0	1	0	1	1
			non-ribosomal:	17	23	24	23	15	21	19	21	22
			ribosomal:	26	30	28	30	3	29	28	23	17
			completeness:	0.714667	0.96	0.997333	0.96	0.604	0.878667	0.797333	0.870667	0.902667
			equally weighted:	0.796296	0.981481	0.962963	0.981481	0.333333	0.925926	0.87037	0.814815	0.722222
