# Supplementary material for: Proteogenomic Analysis of a Thermophilic Bacterial Consortium Adapted to Deconstruct Switchgrass
Source: PLoS One. 2013 Jul 19;8(7):e68465. doi: 10.1371/journal.pone.0068465 (PMC3716776; doi:10.1371/journal.pone.0068465)
Supplement: File S5 — Peptides and proteins detected in all three fractions of the proteome, normalized protein abundances, corresponding gene annotations, proteins overrepresented in the supernatant, and comparison of sugar isomerase abundance across the three fractions. (XLSX) [file pone.0068465.s005.xlsx]

## Sheet: UniquePeptides
Ref ID	Reference	Protein Description	Mass Tag ID	Peptide	Mass Tag Mods	Mod Description	SG01_1	SG01_2	SG01_3	SG02_1	SG02_2	SG02_3	SG03_1	SG03_2	SG03_3
27826	Contaminant_Trypa5	Promega trypsin artifact 5 K to R mods (2239.1, 2914)(1987, 2003) (PromTArt5)	367570241	EHNIDVLEGNEQFINAAR	N14			714563
27826	Contaminant_Trypa5	Promega trypsin artifact 5 K to R mods (2239.1, 2914)(1987, 2003) (PromTArt5)	231570637	GNTLDNDIMLIR	N14								437223
27826	Contaminant_Trypa5	Promega trypsin artifact 5 K to R mods (2239.1, 2914)(1987, 2003) (PromTArt5)	194001863	IITHPNFNGNTLDNDIMLIRLSSPATLN	N14	Plus1Oxy:17						381017
27826	Contaminant_Trypa5	Promega trypsin artifact 5 K to R mods (2239.1, 2914)(1987, 2003) (PromTArt5)	188222848	LDNDIMLIRLSSPATLNSR	N14					1099080	1439700	949395
27826	Contaminant_Trypa5	Promega trypsin artifact 5 K to R mods (2239.1, 2914)(1987, 2003) (PromTArt5)	188023926	LGEHNIDVLEGNEQFINAARIITHPNFNGNTLDNDIML	N14										678474
100	2061973757	sg4i_00000050 ABC-type dipeptide transport system, periplasmic component [Thermophilic enrichment culture SG0.5JP960 (454-Illumina assembly v2)]	430713891	LLWWQAPTIIN	N14		490741	565606	476040
104	2061973761	sg4i_00000090 spermidine synthase [Thermophilic enrichment culture SG0.5JP960 (454-Illumina assembly v2)]	430588496	GTSPYQEIAIIDTVLFGR	N14		276155		446496
108	2061973780	sg4i_00000280 Mismatch repair ATPase (MutS family) [Thermophilic enrichment culture SG0.5JP960 (454-Illumina assembly v2)]	311917860	ELAAGELR	N14		6192560	14129200	8725220			327426		118536	163756
43181	2061973798	sg4i_00000460 RNA polymerase sigma factor, sigma-70 family [Thermophilic enrichment culture SG0.5JP960 (454-Illumina assembly v2)]	430722049	DLDDLVQETFIK	N14								399837	401141	269150
117	2061973801	sg4i_00000490 ribosomal protein L15, bacterial/organelle [Thermophilic enrichment culture SG0.5JP960 (454-Illumina assembly v2)]	430932952	IPAYFEGGQMPLVR	N14		575497		1053220
117	2061973801	sg4i_00000490 ribosomal protein L15, bacterial/organelle [Thermophilic enrichment culture SG0.5JP960 (454-Illumina assembly v2)]	430842555	TGQKIPAYFEGGQMPLVR	N14							749374		290465
118	2061973803	sg4i_00000510 SSU ribosomal protein S5P [Thermophilic enrichment culture SG0.5JP960 (454-Illumina assembly v2)]	430587501	ALGSTNPYNLVAATINALEQLEDPLEVAQR	N14		6414220	9009060	6589560	684748	587505	469515
118	2061973803	sg4i_00000510 SSU ribosomal protein S5P [Thermophilic enrichment culture SG0.5JP960 (454-Illumina assembly v2)]	430843757	VLLKPASPGTGVIAGSGAR	N14		1609470			987812
38375	2061973804	sg4i_00000520 LSU ribosomal protein L18P [Thermophilic enrichment culture SG0.5JP960 (454-Illumina assembly v2)]	430862956	GHTLAAASSLEK	N14					5446200	4715020	3886950
38375	2061973804	sg4i_00000520 LSU ribosomal protein L18P [Thermophilic enrichment culture SG0.5JP960 (454-Illumina assembly v2)]	430823953	HIYAQVIDDTR	N14		875475
119	2061973805	sg4i_00000530 LSU ribosomal protein L6P [Thermophilic enrichment culture SG0.5JP960 (454-Illumina assembly v2)]	430766995	ALIQNMVTGVTEGYR	N14				804255
119	2061973805	sg4i_00000530 LSU ribosomal protein L6P [Thermophilic enrichment culture SG0.5JP960 (454-Illumina assembly v2)]	430751129	ELEIIGIGFR	N14		1127750
119	2061973805	sg4i_00000530 LSU ribosomal protein L6P [Thermophilic enrichment culture SG0.5JP960 (454-Illumina assembly v2)]	430587723	VEVAPNNVVTVTGPK	N14		1566410	2123070	4650180			771083
119	2061973805	sg4i_00000530 LSU ribosomal protein L6P [Thermophilic enrichment culture SG0.5JP960 (454-Illumina assembly v2)]	430788977	YVGEYVR	N14		1088350	1099310	667822
121	2061973808	sg4i_00000560 Ribosomal protein L5 [Thermophilic enrichment culture SG0.5JP960 (454-Illumina assembly v2)]	430948412	LLGMPFVR	N14		2142700	1037730	737463
121	2061973808	sg4i_00000560 Ribosomal protein L5 [Thermophilic enrichment culture SG0.5JP960 (454-Illumina assembly v2)]	355063975	TDEEAYALLK	N14					862650
121	2061973808	sg4i_00000560 Ribosomal protein L5 [Thermophilic enrichment culture SG0.5JP960 (454-Illumina assembly v2)]	430733970	VLDDAIEEIR	N14			942285			658931
123	2061973810	sg4i_00000580 ribosomal protein L14, bacterial/organelle [Thermophilic enrichment culture SG0.5JP960 (454-Illumina assembly v2)]	430722862	DNAAVLINNQDEPIGTR	N14				563446
48513	2061973813	sg4i_00000610 ribosomal protein L16, bacterial/organelle [Thermophilic enrichment culture SG0.5JP960 (454-Illumina assembly v2)]	430919082	GTQIEFGDFGIK	N14		1252290		969844	658365	625527	446672
48513	2061973813	sg4i_00000610 ribosomal protein L16, bacterial/organelle [Thermophilic enrichment culture SG0.5JP960 (454-Illumina assembly v2)]	430997470	RPELMAAPQGR	N14	Plus1Oxy:5								219870	159101
125	2061973814	sg4i_00000620 SSU ribosomal protein S3P [Thermophilic enrichment culture SG0.5JP960 (454-Illumina assembly v2)]	430793756	RPELDASLVAQNIAQQLEGR	N14					393019		794961
125	2061973814	sg4i_00000620 SSU ribosomal protein S3P [Thermophilic enrichment culture SG0.5JP960 (454-Illumina assembly v2)]	430927531	TEQYLEGR	N14					1109070	780531	768565
27838	2061973816	sg4i_00000640 SSU ribosomal protein S19P [Thermophilic enrichment culture SG0.5JP960 (454-Illumina assembly v2)]	430833249	QFIPVYITENMVGHR	N14		457383			236340	252237
127	2061973817	sg4i_00000650 LSU ribosomal protein L2P [Thermophilic enrichment culture SG0.5JP960 (454-Illumina assembly v2)]	430918931	VVSIEYDPNR	N14					601601
129	2061973823	sg4i_00000710 ferric uptake regulator, Fur family [Thermophilic enrichment culture SG0.5JP960 (454-Illumina assembly v2)]	430794489	DIGLSTVYLNLHVLR	N14		793507
129	2061973823	sg4i_00000710 ferric uptake regulator, Fur family [Thermophilic enrichment culture SG0.5JP960 (454-Illumina assembly v2)]	430625799	EHGLIYEFK	N14		7854010	9868420	8785690	569177	2131420	1120570	8104370
129	2061973823	sg4i_00000710 ferric uptake regulator, Fur family [Thermophilic enrichment culture SG0.5JP960 (454-Illumina assembly v2)]	430588747	EHGLIYEFKDPK	N14		71384400	75917300	68194600	9211010	9135420	7000120	2713990	1241430	2525500
129	2061973823	sg4i_00000710 ferric uptake regulator, Fur family [Thermophilic enrichment culture SG0.5JP960 (454-Illumina assembly v2)]	430587016	GYDIGLSTVYLNLHVLR	N14		5883790	5740510	3572470
129	2061973823	sg4i_00000710 ferric uptake regulator, Fur family [Thermophilic enrichment culture SG0.5JP960 (454-Illumina assembly v2)]	430619435	ILSFLDR	N14		206227000	203980000	186079000	44705800	41715700	50182200
129	2061973823	sg4i_00000710 ferric uptake regulator, Fur family [Thermophilic enrichment culture SG0.5JP960 (454-Illumina assembly v2)]	430846773	ILSFLDRK	N14		13898600	7267580	4099030	405199	478697
129	2061973823	sg4i_00000710 ferric uptake regulator, Fur family [Thermophilic enrichment culture SG0.5JP960 (454-Illumina assembly v2)]	430881551	KNVHPTPEELYQGLK	N14		3107010	6431870
129	2061973823	sg4i_00000710 ferric uptake regulator, Fur family [Thermophilic enrichment culture SG0.5JP960 (454-Illumina assembly v2)]	430588808	NVHPTPEELYQGLK	N14		67823100	75519300	62791600	4171810	5801450	4432410
129	2061973823	sg4i_00000710 ferric uptake regulator, Fur family [Thermophilic enrichment culture SG0.5JP960 (454-Illumina assembly v2)]	430588763	TGWALEGFR	N14		216912000	201700000	184595000	31921000	34682000	31916300
129	2061973823	sg4i_00000710 ferric uptake regulator, Fur family [Thermophilic enrichment culture SG0.5JP960 (454-Illumina assembly v2)]	380334103	VEDLLLK	N14		171645000	272160000	258567000	56849500	63093800	64244400	717521		1064330
129	2061973823	sg4i_00000710 ferric uptake regulator, Fur family [Thermophilic enrichment culture SG0.5JP960 (454-Illumina assembly v2)]	430862890	YDGYNEPHVHLVCLSCGKVE	N14								10028500	8763700	8294730
129	2061973823	sg4i_00000710 ferric uptake regulator, Fur family [Thermophilic enrichment culture SG0.5JP960 (454-Illumina assembly v2)]	430819525	YDIGLSTVYLNLHVLR	N14		2070630	2876070	1432660
130	2061973824	sg4i_00000720 Leucyl aminopeptidase [Thermophilic enrichment culture SG0.5JP960 (454-Illumina assembly v2)]	430747992	AGESLLLYTEEGPVLLFGR	N14			663855	578831
130	2061973824	sg4i_00000720 Leucyl aminopeptidase [Thermophilic enrichment culture SG0.5JP960 (454-Illumina assembly v2)]	430605132	LTLADALAYAER	N14		1904250		2161620	563815	611557	903681
134	2061973829	sg4i_00000770 Uncharacterized NAD(FAD)-dependent dehydrogenases [Thermophilic enrichment culture SG0.5JP960 (454-Illumina assembly v2)]	422552030	GVAGGASAAAK	N14		4788510	1831570	1405870	7381670	7320170	5061590
134	2061973829	sg4i_00000770 Uncharacterized NAD(FAD)-dependent dehydrogenases [Thermophilic enrichment culture SG0.5JP960 (454-Illumina assembly v2)]	430750121	PSLPPIPGTEQEGVYTLR	N14			519158	427131	489377	474478	455586
134	2061973829	sg4i_00000770 Uncharacterized NAD(FAD)-dependent dehydrogenases [Thermophilic enrichment culture SG0.5JP960 (454-Illumina assembly v2)]	430864639	RPYWLPLGDVANK	N14			475443
135	2061973830	sg4i_00000780 isocitrate lyase (EC 4.1.3.1) [Thermophilic enrichment culture SG0.5JP960 (454-Illumina assembly v2)]	430750092	AADVMGVPTVIIAR	N14				821078
135	2061973830	sg4i_00000780 isocitrate lyase (EC 4.1.3.1) [Thermophilic enrichment culture SG0.5JP960 (454-Illumina assembly v2)]	430786735	DYRPEDVVR	N14			448589	863440
135	2061973830	sg4i_00000780 isocitrate lyase (EC 4.1.3.1) [Thermophilic enrichment culture SG0.5JP960 (454-Illumina assembly v2)]	430749155	LAADVMGVPTVIIAR	N14		2121420	5497970	4102900
137	2061973833	sg4i_00000810 Predicted nucleoside-diphosphate-sugar epimerases [Thermophilic enrichment culture SG0.5JP960 (454-Illumina assembly v2)]	430800403	MAVAVLLDPAHEGK	N14					37910600	41122200	52739300	735122
146	2061973858	sg4i_00001060 SPFH domain, Band 7 family protein [Thermophilic enrichment culture SG0.5JP960 (454-Illumina assembly v2)]	430595544	TLEPGLNFVIPYVDR	N14					4400300	5697280	4011950
149	2061973871	sg4i_00001190 Hpt domain. [Thermophilic enrichment culture SG0.5JP960 (454-Illumina assembly v2)]	430595700	ETVDELFDLIR	N14		681116	440838	665617
151	2061973876	sg4i_00001240 ribose-phosphate pyrophosphokinase [Thermophilic enrichment culture SG0.5JP960 (454-Illumina assembly v2)]	430622402	DVFIIQPTPPPADNLMELLLLVDAAR	N14			397215	452022
151	2061973876	sg4i_00001240 ribose-phosphate pyrophosphokinase [Thermophilic enrichment culture SG0.5JP960 (454-Illumina assembly v2)]	430757844	FADGEIFVR	N14		2224970	1339480	811333
151	2061973876	sg4i_00001240 ribose-phosphate pyrophosphokinase [Thermophilic enrichment culture SG0.5JP960 (454-Illumina assembly v2)]	430604640	GRDVFIIQPTPPPADNLMELLLLVDAAR	N14		1767310	1946360	1485080
151	2061973876	sg4i_00001240 ribose-phosphate pyrophosphokinase [Thermophilic enrichment culture SG0.5JP960 (454-Illumina assembly v2)]	430589112	TILSIAELLAR	N14		1259810	848218	730360
152	2061973877	sg4i_00001250 ribosomal protein L25, Ctc-form [Thermophilic enrichment culture SG0.5JP960 (454-Illumina assembly v2)]	430587994	AGGILQQTLHDIAVR	N14		20485800	16758300	16374200
152	2061973877	sg4i_00001250 ribosomal protein L25, Ctc-form [Thermophilic enrichment culture SG0.5JP960 (454-Illumina assembly v2)]	430831654	IPAVIYGHGETTR	N14		5537620	7508640	14394500
152	2061973877	sg4i_00001250 ribosomal protein L25, Ctc-form [Thermophilic enrichment culture SG0.5JP960 (454-Illumina assembly v2)]	430787904	LVGTAAGVR	N14			377452							159015
152	2061973877	sg4i_00001250 ribosomal protein L25, Ctc-form [Thermophilic enrichment culture SG0.5JP960 (454-Illumina assembly v2)]	430586806	SLAVDAQEVAR	N14		7590280	9339450	5859860
152	2061973877	sg4i_00001250 ribosomal protein L25, Ctc-form [Thermophilic enrichment culture SG0.5JP960 (454-Illumina assembly v2)]	430856599	VHLEVPVR	N14		6965290	6868200	5809630
152	2061973877	sg4i_00001250 ribosomal protein L25, Ctc-form [Thermophilic enrichment culture SG0.5JP960 (454-Illumina assembly v2)]	430606792	VPEGVEIETEGER	N14			1652540
154	2061973879	sg4i_00001270 vacuolar-type H(+)-translocating pyrophosphatase [Thermophilic enrichment culture SG0.5JP960 (454-Illumina assembly v2)]	430767138	AAAGMVAEVR	N14		2670940	3438080	1790680
154	2061973879	sg4i_00001270 vacuolar-type H(+)-translocating pyrophosphatase [Thermophilic enrichment culture SG0.5JP960 (454-Illumina assembly v2)]	430781873	EIPGLMEGTGRPDSAR	N14		3000050	2867290	2550290
154	2061973879	sg4i_00001270 vacuolar-type H(+)-translocating pyrophosphatase [Thermophilic enrichment culture SG0.5JP960 (454-Illumina assembly v2)]	430593471	IHADEAAAPVQA	N14		3398580	4519370	5087580
156	2061973881	sg4i_00001290 ribosomal protein S6 [Thermophilic enrichment culture SG0.5JP960 (454-Illumina assembly v2)]	430814175	GEITAVDHWGK	N14			3517120	3829940
156	2061973881	sg4i_00001290 ribosomal protein S6 [Thermophilic enrichment culture SG0.5JP960 (454-Illumina assembly v2)]	430798205	KLDEDVLR	N14				443413	635492	1144560
157	2061973882	sg4i_00001300 SSU ribosomal protein S18P [Thermophilic enrichment culture SG0.5JP960 (454-Illumina assembly v2)]	430589514	FIALLPFIR	N14		3657890	2060060	2423680
168	2061973913	sg4i_00001610 DNA-directed RNA polymerase subunit alpha (EC 2.7.7.6) [Thermophilic enrichment culture SG0.5JP960 (454-Illumina assembly v2)]	430590563	ELLSQPVDELDLSVR	N14				2507180	645259
168	2061973913	sg4i_00001610 DNA-directed RNA polymerase subunit alpha (EC 2.7.7.6) [Thermophilic enrichment culture SG0.5JP960 (454-Illumina assembly v2)]	430826492	GLHFGMDVDK	N14						389061
168	2061973913	sg4i_00001610 DNA-directed RNA polymerase subunit alpha (EC 2.7.7.6) [Thermophilic enrichment culture SG0.5JP960 (454-Illumina assembly v2)]	430795153	GLHFGMDVDKYLEGAES	N14		520821	1636250	749784
168	2061973913	sg4i_00001610 DNA-directed RNA polymerase subunit alpha (EC 2.7.7.6) [Thermophilic enrichment culture SG0.5JP960 (454-Illumina assembly v2)]	430624699	GYGVTIGNALR	N14		2536870	1898190	3064110	372118	444113	531234
168	2061973913	sg4i_00001610 DNA-directed RNA polymerase subunit alpha (EC 2.7.7.6) [Thermophilic enrichment culture SG0.5JP960 (454-Illumina assembly v2)]	430605088	GYVPAEENKLPDDPIGVIAIDAIFTPIK	N14		4355490	4892150	4351280	1931750	1712870	1228540
168	2061973913	sg4i_00001610 DNA-directed RNA polymerase subunit alpha (EC 2.7.7.6) [Thermophilic enrichment culture SG0.5JP960 (454-Illumina assembly v2)]	430588952	IDGVQHEFSTIPGVTEDVAEIILNLK	N14		26505400	29958600	26061100	2568170	3998510	4318690
168	2061973913	sg4i_00001610 DNA-directed RNA polymerase subunit alpha (EC 2.7.7.6) [Thermophilic enrichment culture SG0.5JP960 (454-Illumina assembly v2)]	430780155	IRELLSQPVDELDLSVR	N14				746959
168	2061973913	sg4i_00001610 DNA-directed RNA polymerase subunit alpha (EC 2.7.7.6) [Thermophilic enrichment culture SG0.5JP960 (454-Illumina assembly v2)]	430872832	KKEVDAEVQR	N14			537997	426962		105514
168	2061973913	sg4i_00001610 DNA-directed RNA polymerase subunit alpha (EC 2.7.7.6) [Thermophilic enrichment culture SG0.5JP960 (454-Illumina assembly v2)]	430806650	KSLQELIAVLEER	N14		2513460	254216	991183	208875		281486
168	2061973913	sg4i_00001610 DNA-directed RNA polymerase subunit alpha (EC 2.7.7.6) [Thermophilic enrichment culture SG0.5JP960 (454-Illumina assembly v2)]	430620686	LPDDPIGVIAIDAIFTPIK	N14			187328
168	2061973913	sg4i_00001610 DNA-directed RNA polymerase subunit alpha (EC 2.7.7.6) [Thermophilic enrichment culture SG0.5JP960 (454-Illumina assembly v2)]	430587852	SLQELIAVLEER	N14		4514150	3586140	3764200	362538	684551	686870
168	2061973913	sg4i_00001610 DNA-directed RNA polymerase subunit alpha (EC 2.7.7.6) [Thermophilic enrichment culture SG0.5JP960 (454-Illumina assembly v2)]	430767436	SNYMVQLPEGVR	N14			3252940
168	2061973913	sg4i_00001610 DNA-directed RNA polymerase subunit alpha (EC 2.7.7.6) [Thermophilic enrichment culture SG0.5JP960 (454-Illumina assembly v2)]	430589345	VLLSSLPGVAITAVR	N14		2270640	4015700	4017210		651652	341230
183	2061973944	sg4i_00001920 protocatechuate 3,4-dioxygenase, beta subunit [Thermophilic enrichment culture SG0.5JP960 (454-Illumina assembly v2)]	430618935	DTWPGPLDPNFLGIGR	N14		1566240	2714910	1956770
183	2061973944	sg4i_00001920 protocatechuate 3,4-dioxygenase, beta subunit [Thermophilic enrichment culture SG0.5JP960 (454-Illumina assembly v2)]	430882090	FLTIHPGAYPWK	N14				1408260
183	2061973944	sg4i_00001920 protocatechuate 3,4-dioxygenase, beta subunit [Thermophilic enrichment culture SG0.5JP960 (454-Illumina assembly v2)]	430820876	GDREVFPPYLYSAYR	N14			743740
183	2061973944	sg4i_00001920 protocatechuate 3,4-dioxygenase, beta subunit [Thermophilic enrichment culture SG0.5JP960 (454-Illumina assembly v2)]	430587205	LITQMYFPGDPLHALDPIMNAVPEPYR	N14		1005150		859598
183	2061973944	sg4i_00001920 protocatechuate 3,4-dioxygenase, beta subunit [Thermophilic enrichment culture SG0.5JP960 (454-Illumina assembly v2)]	430620329	MIATYDHSVTEPEWALGYR	N14				1727760
38386	2061973945	sg4i_00001930 protocatechuate 3,4-dioxygenase, alpha subunit [Thermophilic enrichment culture SG0.5JP960 (454-Illumina assembly v2)]	430948854	REEVDGSVVYR	N14					431605	502128
38386	2061973945	sg4i_00001930 protocatechuate 3,4-dioxygenase, alpha subunit [Thermophilic enrichment culture SG0.5JP960 (454-Illumina assembly v2)]	430765431	VLDGDGLPVDDAMVEIWQANHYGR	N14		2694790	3962360	2744540
38386	2061973945	sg4i_00001930 protocatechuate 3,4-dioxygenase, alpha subunit [Thermophilic enrichment culture SG0.5JP960 (454-Illumina assembly v2)]	430732672	YFEDEPANASDPILQR	N14				5374590
189	2061973954	sg4i_00002020 nucleotide sugar dehydrogenase [Thermophilic enrichment culture SG0.5JP960 (454-Illumina assembly v2)]	430775327	VLAEAGVPVR	N14				1810410
219	2061974023	sg4i_00002710 prevent-host-death family protein [Thermophilic enrichment culture SG0.5JP960 (454-Illumina assembly v2)]	430758677	AVATITELR	N14		3219130	2765580	1639880	9249810	11661100	8577620
219	2061974023	sg4i_00002710 prevent-host-death family protein [Thermophilic enrichment culture SG0.5JP960 (454-Illumina assembly v2)]	430593618	GIEAVATITELR	N14		36605600	32592500	32505000	4798770	4132250	3082020
219	2061974023	sg4i_00002710 prevent-host-death family protein [Thermophilic enrichment culture SG0.5JP960 (454-Illumina assembly v2)]	430717134	LLGEQAEPVQTT	N14				1702860
219	2061974023	sg4i_00002710 prevent-host-death family protein [Thermophilic enrichment culture SG0.5JP960 (454-Illumina assembly v2)]	430715741	LLGEQAEPVQTTT	N14							662602
219	2061974023	sg4i_00002710 prevent-host-death family protein [Thermophilic enrichment culture SG0.5JP960 (454-Illumina assembly v2)]	430585864	LLGEQAEPVQTTTR	N14		2319790	4459210	3549210	1705960	1228030	2657340
219	2061974023	sg4i_00002710 prevent-host-death family protein [Thermophilic enrichment culture SG0.5JP960 (454-Illumina assembly v2)]	430586920	NNEPYAVLISYDLYLK	N14		5832630	6646860	6719520	996918	1049110	270135
219	2061974023	sg4i_00002710 prevent-host-death family protein [Thermophilic enrichment culture SG0.5JP960 (454-Illumina assembly v2)]	430824583	SKTSELVEHA	N14					5966990	4231220	6000020			253193
219	2061974023	sg4i_00002710 prevent-host-death family protein [Thermophilic enrichment culture SG0.5JP960 (454-Illumina assembly v2)]	430655212	SKTSELVEHAK	N14		48416800	35584800	15124800	2649230	3716190
219	2061974023	sg4i_00002710 prevent-host-death family protein [Thermophilic enrichment culture SG0.5JP960 (454-Illumina assembly v2)]	430819196	TKGIEAVATITELR	N14		4795510
219	2061974023	sg4i_00002710 prevent-host-death family protein [Thermophilic enrichment culture SG0.5JP960 (454-Illumina assembly v2)]	430611904	TSELVEHAK	N14		9891290	31859000	21270900	2853160	2582480	2773750
220	2061974024	sg4i_00002720 Imidazolonepropionase and related amidohydrolases [Thermophilic enrichment culture SG0.5JP960 (454-Illumina assembly v2)]	430610233	IVVAPGQEIPR	N14			2060230	1978340	786314	762926	543466
220	2061974024	sg4i_00002720 Imidazolonepropionase and related amidohydrolases [Thermophilic enrichment culture SG0.5JP960 (454-Illumina assembly v2)]	430788697	TYAITNAR	N14							574635
221	2061974032	sg4i_00002800 glycine dehydrogenase (decarboxylating) alpha subunit (EC 1.4.4.2) [Thermophilic enrichment culture SG0.5JP960 (454-Illumina assembly v2)]	430910709	LAGETVDAEGR	N14						326946
223	2061974043	sg4i_00002910 Allophanate hydrolase subunit 1 [Thermophilic enrichment culture SG0.5JP960 (454-Illumina assembly v2)]	430734254	ADAPNVIDGTNSK	N14							176616
43188	2061974044	sg4i_00002920 biotin-dependent carboxylase uncharacterized domain [Thermophilic enrichment culture SG0.5JP960 (454-Illumina assembly v2)]	430854098	LDIHKWQWAR	N14					1123850	1102320	1063790
227	2061974051	sg4i_00002990 Pyruvate/2-oxoglutarate dehydrogenase complex, dihydrolipoamide acyltransferase (E2) component, and related enzymes [Thermophilic enrichment culture SG0.5JP960 (454-Illumina assembly v2)]	430794922	IVKEDILPLITAPR	N14		1737030	1302060	1021750
228	2061974052	sg4i_00003000 Pyruvate/2-oxoglutarate dehydrogenase complex, dehydrogenase (E1) component, eukaryotic type, beta subunit [Thermophilic enrichment culture SG0.5JP960 (454-Illumina assembly v2)]	430767819	GFLQEFGPER	N14		1209850	1333150
228	2061974052	sg4i_00003000 Pyruvate/2-oxoglutarate dehydrogenase complex, dehydrogenase (E1) component, eukaryotic type, beta subunit [Thermophilic enrichment culture SG0.5JP960 (454-Illumina assembly v2)]	430809455	VLRPLDIETIVR	N14		1404260
233	2061974064	sg4i_00003120 amino acid/amide ABC transporter substrate-binding protein, HAAT family (TC 3.A.1.4.-) [Thermophilic enrichment culture SG0.5JP960 (454-Illumina assembly v2)]	430585536	AALNGIQLAADEANAGGK	N14		2553270	4302560	1956080
233	2061974064	sg4i_00003120 amino acid/amide ABC transporter substrate-binding protein, HAAT family (TC 3.A.1.4.-) [Thermophilic enrichment culture SG0.5JP960 (454-Illumina assembly v2)]	430586390	AFRPDILYWIGYDVDALPIAAQTR	N14		915957	1336400	1208760		420302
233	2061974064	sg4i_00003120 amino acid/amide ABC transporter substrate-binding protein, HAAT family (TC 3.A.1.4.-) [Thermophilic enrichment culture SG0.5JP960 (454-Illumina assembly v2)]	430721986	DVDALPIAAQTR	N14				1288720				1444080		908408
233	2061974064	sg4i_00003120 amino acid/amide ABC transporter substrate-binding protein, HAAT family (TC 3.A.1.4.-) [Thermophilic enrichment culture SG0.5JP960 (454-Illumina assembly v2)]	430605289	FRPDILYWIGYDVDALPIAAQTR	N14		748721	1186220	770304
233	2061974064	sg4i_00003120 amino acid/amide ABC transporter substrate-binding protein, HAAT family (TC 3.A.1.4.-) [Thermophilic enrichment culture SG0.5JP960 (454-Illumina assembly v2)]	430620015	IAEALASLTMDTPFGPLSFKPSDTGK	N14		2514330	2200650	3764240
233	2061974064	sg4i_00003120 amino acid/amide ABC transporter substrate-binding protein, HAAT family (TC 3.A.1.4.-) [Thermophilic enrichment culture SG0.5JP960 (454-Illumina assembly v2)]	430610224	LIYGAPPSWPVGFEK	N14		4374920	7357920	6188040		585524
233	2061974064	sg4i_00003120 amino acid/amide ABC transporter substrate-binding protein, HAAT family (TC 3.A.1.4.-) [Thermophilic enrichment culture SG0.5JP960 (454-Illumina assembly v2)]	430747306	NPLSQDVVGMTA	N14									478784
233	2061974064	sg4i_00003120 amino acid/amide ABC transporter substrate-binding protein, HAAT family (TC 3.A.1.4.-) [Thermophilic enrichment culture SG0.5JP960 (454-Illumina assembly v2)]	430713896	NPLSQDVVGMTAWLPT	N14		590979			2458290	1861360	1304600
233	2061974064	sg4i_00003120 amino acid/amide ABC transporter substrate-binding protein, HAAT family (TC 3.A.1.4.-) [Thermophilic enrichment culture SG0.5JP960 (454-Illumina assembly v2)]	430585507	NPLSQDVVGMTAWLPTLTNLESR	N14		8853190	10347300	7656560
233	2061974064	sg4i_00003120 amino acid/amide ABC transporter substrate-binding protein, HAAT family (TC 3.A.1.4.-) [Thermophilic enrichment culture SG0.5JP960 (454-Illumina assembly v2)]	430589403	TGSGQFTPILTR	N14		9868390	11459600	10887300		1026490	730450
233	2061974064	sg4i_00003120 amino acid/amide ABC transporter substrate-binding protein, HAAT family (TC 3.A.1.4.-) [Thermophilic enrichment culture SG0.5JP960 (454-Illumina assembly v2)]	430748554	VAILYEDGPFGSAGIK	N14			1985290
233	2061974064	sg4i_00003120 amino acid/amide ABC transporter substrate-binding protein, HAAT family (TC 3.A.1.4.-) [Thermophilic enrichment culture SG0.5JP960 (454-Illumina assembly v2)]	430588016	VGVILPLSGPSAVAGK	N14		6810740	14809300	11834900	1327720	767726	1002540
233	2061974064	sg4i_00003120 amino acid/amide ABC transporter substrate-binding protein, HAAT family (TC 3.A.1.4.-) [Thermophilic enrichment culture SG0.5JP960 (454-Illumina assembly v2)]	430619989	YGEVTEEYMAPMGYVIVK	N14		633242
233	2061974064	sg4i_00003120 amino acid/amide ABC transporter substrate-binding protein, HAAT family (TC 3.A.1.4.-) [Thermophilic enrichment culture SG0.5JP960 (454-Illumina assembly v2)]	430786600	YPGEYYLR	N14		3163980	4333210	2877020			302435
262	2061974138	sg4i_00003860 Dienelactone hydrolase and related enzymes [Thermophilic enrichment culture SG0.5JP960 (454-Illumina assembly v2)]	430831199	DARTLLAALVTHR	N14					465000
279	2061974170	sg4i_00004180 CRISPR-associated protein, Csm1 family [Thermophilic enrichment culture SG0.5JP960 (454-Illumina assembly v2)]	430586066	GIQDVEAALETLYTLLEK	N14		840956	471576	648943		97126
279	2061974170	sg4i_00004180 CRISPR-associated protein, Csm1 family [Thermophilic enrichment culture SG0.5JP960 (454-Illumina assembly v2)]	430604868	LSVLLDELGEPLLLAVSDETLPDEDRLPR	N14			893659	225660
279	2061974170	sg4i_00004180 CRISPR-associated protein, Csm1 family [Thermophilic enrichment culture SG0.5JP960 (454-Illumina assembly v2)]	430795012	VGQALPYTHYLVEVPGLAANQAPDGVR	N14			1197170
279	2061974170	sg4i_00004180 CRISPR-associated protein, Csm1 family [Thermophilic enrichment culture SG0.5JP960 (454-Illumina assembly v2)]	430757056	VTAALHLCR	N14			610774
281	2061974172	sg4i_00004200 CRISPR-associated protein, Csm3 family [Thermophilic enrichment culture SG0.5JP960 (454-Illumina assembly v2)]	430593112	AGFLGNIVLK	N14		7521810	3787890	3370670	1017600	1626250	1415180
281	2061974172	sg4i_00004200 CRISPR-associated protein, Csm3 family [Thermophilic enrichment culture SG0.5JP960 (454-Illumina assembly v2)]	430799524	ANLPHEELTFDLETASFDEGRFESIK	N14					726597		348100
281	2061974172	sg4i_00004200 CRISPR-associated protein, Csm3 family [Thermophilic enrichment culture SG0.5JP960 (454-Illumina assembly v2)]	430914749	LAEPIIVTLNDYLNGGEAYR	N14						335861
281	2061974172	sg4i_00004200 CRISPR-associated protein, Csm3 family [Thermophilic enrichment culture SG0.5JP960 (454-Illumina assembly v2)]	430593802	SLLAFALGK	N14		12848000	5931680	7510500	795638	1039180	1307720		118402
281	2061974172	sg4i_00004200 CRISPR-associated protein, Csm3 family [Thermophilic enrichment culture SG0.5JP960 (454-Illumina assembly v2)]	430773268	VFGTSAEAR	N14			1817590	1926630	956640	1023550	1719350	212505
283	2061974174	sg4i_00004220 CRISPR-associated RAMP protein, Csm5 family [Thermophilic enrichment culture SG0.5JP960 (454-Illumina assembly v2)]	430786730	TPFSEFR	N14		1025750	598308	1161240
286	2061974186	sg4i_00004340 Predicted redox protein, regulator of disulfide bond formation [Thermophilic enrichment culture SG0.5JP960 (454-Illumina assembly v2)]	431078428	VKLPSNLDEAYR	N14					5294390	6426280	5627130
287	2061974187	sg4i_00004350 ATPase components of various ABC-type transport systems, contain duplicated ATPase [Thermophilic enrichment culture SG0.5JP960 (454-Illumina assembly v2)]	430688251	MLEAVGLR	N14	Plus1Oxy:1		1853610	2239760	3332580		785375	796651
27902	2061974191	sg4i_00004390 ABC-type dipeptide transport system, periplasmic component [Thermophilic enrichment culture SG0.5JP960 (454-Illumina assembly v2)]	430683581	AYYNQANPEK	N14									328547	134866
27902	2061974191	sg4i_00004390 ABC-type dipeptide transport system, periplasmic component [Thermophilic enrichment culture SG0.5JP960 (454-Illumina assembly v2)]	430682035	EIIESAPPEGVTEYIGTGPYK	N14								2266870	2183520	1884270
27902	2061974191	sg4i_00004390 ABC-type dipeptide transport system, periplasmic component [Thermophilic enrichment culture SG0.5JP960 (454-Illumina assembly v2)]	430681580	FEDYQSPEGEPSGFAGR	N14								1600250	918874	1417960
27902	2061974191	sg4i_00004390 ABC-type dipeptide transport system, periplasmic component [Thermophilic enrichment culture SG0.5JP960 (454-Illumina assembly v2)]	431084689	FVTDHSTR	N14									152498	207174
27902	2061974191	sg4i_00004390 ABC-type dipeptide transport system, periplasmic component [Thermophilic enrichment culture SG0.5JP960 (454-Illumina assembly v2)]	430682153	KFEGFELFETPVVWNAR	N14								5235550	5016680	4461990
27902	2061974191	sg4i_00004390 ABC-type dipeptide transport system, periplasmic component [Thermophilic enrichment culture SG0.5JP960 (454-Illumina assembly v2)]	430684334	QDQYIHLTR	N14								936485	921482	768446
27902	2061974191	sg4i_00004390 ABC-type dipeptide transport system, periplasmic component [Thermophilic enrichment culture SG0.5JP960 (454-Illumina assembly v2)]	431072162	TPVVWNAR	N14							528335
27902	2061974191	sg4i_00004390 ABC-type dipeptide transport system, periplasmic component [Thermophilic enrichment culture SG0.5JP960 (454-Illumina assembly v2)]	430682057	VDNFDFPTFLER	N14								8705330	7969800	8680070
27902	2061974191	sg4i_00004390 ABC-type dipeptide transport system, periplasmic component [Thermophilic enrichment culture SG0.5JP960 (454-Illumina assembly v2)]	430681713	VLLAGASFSEVDPYTVR	N14								2247130	1937840	1673090
27903	2061974194	sg4i_00004420 Alpha-L-arabinofuranosidase [Thermophilic enrichment culture SG0.5JP960 (454-Illumina assembly v2)]	430687227	FGDAVIPK	N14		9595200	9709460	9430500	1403040		2029140	45677300	43713900	47938100
27903	2061974194	sg4i_00004420 Alpha-L-arabinofuranosidase [Thermophilic enrichment culture SG0.5JP960 (454-Illumina assembly v2)]	296002727	KDVLEALR	N14			12090700			298230
27903	2061974194	sg4i_00004420 Alpha-L-arabinofuranosidase [Thermophilic enrichment culture SG0.5JP960 (454-Illumina assembly v2)]	430681924	LELELSSEPYR	N14					6344600	6256320	4813850	4393520	2090320	1795330
27903	2061974194	sg4i_00004420 Alpha-L-arabinofuranosidase [Thermophilic enrichment culture SG0.5JP960 (454-Illumina assembly v2)]	431076199	LVLTPTYHVFDMYK	N14	Plus1Oxy:12							788734	885881	403943
27903	2061974194	sg4i_00004420 Alpha-L-arabinofuranosidase [Thermophilic enrichment culture SG0.5JP960 (454-Illumina assembly v2)]	431057819	LWFSTLER	N14		1357730			426725	478783	553664	5792210	5592280	7840380
27903	2061974194	sg4i_00004420 Alpha-L-arabinofuranosidase [Thermophilic enrichment culture SG0.5JP960 (454-Illumina assembly v2)]	430694237	SVSGLVLTAENMQAHNTFDEPEAVKPVPFGGAK	N14	Plus1Oxy:12							1760490	834641	1549500
295	2061974200	sg4i_00004480 Phosphotransferase enzyme family. [Thermophilic enrichment culture SG0.5JP960 (454-Illumina assembly v2)]	430848210	HAEYLER	N14								936394	1079070	1235250
295	2061974200	sg4i_00004480 Phosphotransferase enzyme family. [Thermophilic enrichment culture SG0.5JP960 (454-Illumina assembly v2)]	430821814	WAIQLEHVEGK	N14		2576720	3256420	2141780	331610	214830	929234
298	2061974205	sg4i_00004530 hypothetical protein [Thermophilic enrichment culture SG0.5JP960 (454-Illumina assembly v2)]	430736392	EEPDVEQLAFLLR	N14						302995
299	2061974206	sg4i_00004540 hypothetical protein [Thermophilic enrichment culture SG0.5JP960 (454-Illumina assembly v2)]	430743458	DIQQLNAR	N14		990177	2390920				840556
27905	2061974207	sg4i_00004550 Molecular chaperone (small heat shock protein) [Thermophilic enrichment culture SG0.5JP960 (454-Illumina assembly v2)]	430821616	AAYKDGILTITLPK	N14		1310410
27905	2061974207	sg4i_00004550 Molecular chaperone (small heat shock protein) [Thermophilic enrichment culture SG0.5JP960 (454-Illumina assembly v2)]	430806351	ETDKEYVVEAEIPGANKK	N14			2130920
27909	2061974218	sg4i_00004660 Glycosidases [Thermophilic enrichment culture SG0.5JP960 (454-Illumina assembly v2)]	431082701	VHEFLQEMNR	N14	Plus1Oxy:8							560231	579561	562603
27909	2061974218	sg4i_00004660 Glycosidases [Thermophilic enrichment culture SG0.5JP960 (454-Illumina assembly v2)]	430682907	VLEQGEDPQK	N14								140181		220156
27909	2061974218	sg4i_00004660 Glycosidases [Thermophilic enrichment culture SG0.5JP960 (454-Illumina assembly v2)]	430681651	YDVVTVGETPGVTVEDAR	N14									884302
335	2061974261	sg4i_00005090 Gas vesicle protein [Thermophilic enrichment culture SG0.5JP960 (454-Illumina assembly v2)]	430613913	ELASTMAEEVR	N14			1820470
335	2061974261	sg4i_00005090 Gas vesicle protein [Thermophilic enrichment culture SG0.5JP960 (454-Illumina assembly v2)]	430587374	TQELAHQIGER	N14		8015230	19757200	10727900	13718600	15601500	13760000
336	2061974262	sg4i_00005100 Uncharacterized protein containing a divergent version of the methyl-accepting chemotaxis-like domain [Thermophilic enrichment culture SG0.5JP960 (454-Illumina assembly v2)]	430604650	IDGLFHSIEHVGEAVQQVTASVK	N14		364978		598961		458138
336	2061974262	sg4i_00005100 Uncharacterized protein containing a divergent version of the methyl-accepting chemotaxis-like domain [Thermophilic enrichment culture SG0.5JP960 (454-Illumina assembly v2)]	438145198	TLAEVGER	N14		9141790	1130480	12296300	2031860	11296800	2589210	1448290
27917	2061974266	sg4i_00005140 Tetratricopeptide repeat. [Thermophilic enrichment culture SG0.5JP960 (454-Illumina assembly v2)]	430856077	AGKPEQASQAFR	N14		2690510		1881680
343	2061974274	sg4i_00005220 threonine dehydratase [Thermophilic enrichment culture SG0.5JP960 (454-Illumina assembly v2)]	408593966	FVDGAAVK	N14						4391500	3078400	87494600	84986900	86288800
346	2061974283	sg4i_00005310 isocitrate dehydrogenase (NADP) (EC 1.1.1.42) [Thermophilic enrichment culture SG0.5JP960 (454-Illumina assembly v2)]	430732275	ENSEDVYAGIEFPAGSPEAQK	N14			2546380	1910700				4521350	3775410	2551220
38410	2061974286	sg4i_00005340 pyruvate dehydrogenase E1 component, alpha subunit [Thermophilic enrichment culture SG0.5JP960 (454-Illumina assembly v2)]	430759545	EDLLAIYR	N14		3585430	3218680	2498460	1044750	1177740	1331880
352	2061974291	sg4i_00005390 fumarase (EC 4.2.1.2) [Thermophilic enrichment culture SG0.5JP960 (454-Illumina assembly v2)]	430607778	AIIQAAEEVVQGK	N14		3331470	10409000	9283290	657560	415504
352	2061974291	sg4i_00005390 fumarase (EC 4.2.1.2) [Thermophilic enrichment culture SG0.5JP960 (454-Illumina assembly v2)]	430587603	ANLELGELPEEIAK	N14		3249620	4540410	3889970		620338
352	2061974291	sg4i_00005390 fumarase (EC 4.2.1.2) [Thermophilic enrichment culture SG0.5JP960 (454-Illumina assembly v2)]	430589583	THLMDAVPITLGQEIGSWAAQLK	N14		4627910	5595450	5405140
353	2061974292	sg4i_00005400 acetyl-CoA acetyltransferases [Thermophilic enrichment culture SG0.5JP960 (454-Illumina assembly v2)]	430604631	DGLSDPFTGEAMGEQAER	N14				1754270
353	2061974292	sg4i_00005400 acetyl-CoA acetyltransferases [Thermophilic enrichment culture SG0.5JP960 (454-Illumina assembly v2)]	430621115	DGVLTAGNSSQISDGAAALLLASEEAVK	N14			1463620	959484
353	2061974292	sg4i_00005400 acetyl-CoA acetyltransferases [Thermophilic enrichment culture SG0.5JP960 (454-Illumina assembly v2)]	430606964	DVSPVDLGAHAMR	N14		4509390	6255770	9378900	306329		849075
353	2061974292	sg4i_00005400 acetyl-CoA acetyltransferases [Thermophilic enrichment culture SG0.5JP960 (454-Illumina assembly v2)]	430587446	FLLGAPENLQDILLR	N14		8254030	10215200	11235200	677267	732945	492668
353	2061974292	sg4i_00005400 acetyl-CoA acetyltransferases [Thermophilic enrichment culture SG0.5JP960 (454-Illumina assembly v2)]	430765959	ILVTLLNALR	N14		573913	368292	446761
353	2061974292	sg4i_00005400 acetyl-CoA acetyltransferases [Thermophilic enrichment culture SG0.5JP960 (454-Illumina assembly v2)]	430593174	LAQDHGVTR	N14				250221
353	2061974292	sg4i_00005400 acetyl-CoA acetyltransferases [Thermophilic enrichment culture SG0.5JP960 (454-Illumina assembly v2)]	430589725	LNVFGGAVALGHPIGASGAR	N14		1075060	2369410
353	2061974292	sg4i_00005400 acetyl-CoA acetyltransferases [Thermophilic enrichment culture SG0.5JP960 (454-Illumina assembly v2)]	430589704	VLGGAWAAGEPWRFPEAPIPAAK	N14		808252		436929
353	2061974292	sg4i_00005400 acetyl-CoA acetyltransferases [Thermophilic enrichment culture SG0.5JP960 (454-Illumina assembly v2)]	430685098	VSDFGLFENNEAFALNNVLFSR	N14						160865
371	2061974349	sg4i_00005970 DivIVA domain [Thermophilic enrichment culture SG0.5JP960 (454-Illumina assembly v2)]	430587596	GYDEDEVNEFLDQVIKDYEALIR	N14		349846	310405	426129
378	2061974364	sg4i_00006120 hypothetical protein [Thermophilic enrichment culture SG0.5JP960 (454-Illumina assembly v2)]	430740676	DLFDQVGK	N14		5287550	5721340	6638920	760636	526409	552502
378	2061974364	sg4i_00006120 hypothetical protein [Thermophilic enrichment culture SG0.5JP960 (454-Illumina assembly v2)]	430596260	FYNIPSFPK	N14		7668850	6107540	4937350
378	2061974364	sg4i_00006120 hypothetical protein [Thermophilic enrichment culture SG0.5JP960 (454-Illumina assembly v2)]	430587893	GALILNAISAVR	N14		10312000	7632650	7529380	534975	816999	408555
378	2061974364	sg4i_00006120 hypothetical protein [Thermophilic enrichment culture SG0.5JP960 (454-Illumina assembly v2)]	430620316	NNVQVVSDHINYADIPAR	N14		5149960	9396370	6828180
378	2061974364	sg4i_00006120 hypothetical protein [Thermophilic enrichment culture SG0.5JP960 (454-Illumina assembly v2)]	430712360	QMGNPIGIGFSPEIDTGMAMR	N14				649050
378	2061974364	sg4i_00006120 hypothetical protein [Thermophilic enrichment culture SG0.5JP960 (454-Illumina assembly v2)]	430612368	TAESTYPDLAPK	N14		1010480	1212860	2697380
378	2061974364	sg4i_00006120 hypothetical protein [Thermophilic enrichment culture SG0.5JP960 (454-Illumina assembly v2)]	430634688	TPDTWQDILEAGR	N14		2980250	5923070	7850790			585117	142602
378	2061974364	sg4i_00006120 hypothetical protein [Thermophilic enrichment culture SG0.5JP960 (454-Illumina assembly v2)]	430604671	VATGQASPEDALAEAER	N14				1134380
378	2061974364	sg4i_00006120 hypothetical protein [Thermophilic enrichment culture SG0.5JP960 (454-Illumina assembly v2)]	430592656	WIINDMFTK	N14		2471390	3766010	2882940
379	2061974366	sg4i_00006140 Collagenase and related proteases [Thermophilic enrichment culture SG0.5JP960 (454-Illumina assembly v2)]	430839007	HYEIAEIVR	N14						664560
381	2061974369	sg4i_00006170 L-alanine-DL-glutamate epimerase and related enzymes of enolase superfamily [Thermophilic enrichment culture SG0.5JP960 (454-Illumina assembly v2)]	430766172	ALGLPVYQLLGGAVR	N14		255430	672345	598008
381	2061974369	sg4i_00006170 L-alanine-DL-glutamate epimerase and related enzymes of enolase superfamily [Thermophilic enrichment culture SG0.5JP960 (454-Illumina assembly v2)]	430749695	TPEEFAEAAR	N14		3127270	5252270	5582420	39809400	34080700	29137700	3362160	4059620	3081850
382	2061974370	sg4i_00006180 monosaccharide ABC transporter ATP-binding protein, CUT2 family (TC 3.A.1.2.-) [Thermophilic enrichment culture SG0.5JP960 (454-Illumina assembly v2)]	430825623	HGIVLVPEDR	N14			1182270	894116
383	2061974371	sg4i_00006190 monosaccharide ABC transporter substrate-binding protein, CUT2 family (TC 3.A.1.2.-) [Thermophilic enrichment culture SG0.5JP960 (454-Illumina assembly v2)]	430818996	AKPPFQNIDTGVTVVTK	N14		647177		1603530
383	2061974371	sg4i_00006190 monosaccharide ABC transporter substrate-binding protein, CUT2 family (TC 3.A.1.2.-) [Thermophilic enrichment culture SG0.5JP960 (454-Illumina assembly v2)]	430777434	ENLNSYTK	N14		600185	1142220
383	2061974371	sg4i_00006190 monosaccharide ABC transporter substrate-binding protein, CUT2 family (TC 3.A.1.2.-) [Thermophilic enrichment culture SG0.5JP960 (454-Illumina assembly v2)]	430766776	GIITGGLGALNLNQR	N14		1622050	2242070	1281550			839818
383	2061974371	sg4i_00006190 monosaccharide ABC transporter substrate-binding protein, CUT2 family (TC 3.A.1.2.-) [Thermophilic enrichment culture SG0.5JP960 (454-Illumina assembly v2)]	430594362	GLSVSEAMLR	N14		22351600	17009900	15111900	476757			40415700	40824600	51153000
383	2061974371	sg4i_00006190 monosaccharide ABC transporter substrate-binding protein, CUT2 family (TC 3.A.1.2.-) [Thermophilic enrichment culture SG0.5JP960 (454-Illumina assembly v2)]	430590488	LVHPFFEDVR	N14		12858200	13750000	11884000			621508
383	2061974371	sg4i_00006190 monosaccharide ABC transporter substrate-binding protein, CUT2 family (TC 3.A.1.2.-) [Thermophilic enrichment culture SG0.5JP960 (454-Illumina assembly v2)]	430748101	QGILMMTFDADSPNSQR	N14			339288	1129550
383	2061974371	sg4i_00006190 monosaccharide ABC transporter substrate-binding protein, CUT2 family (TC 3.A.1.2.-) [Thermophilic enrichment culture SG0.5JP960 (454-Illumina assembly v2)]	430596710	SVEPVIAEGMK	N14		7437460	7641220	8290860		578903
383	2061974371	sg4i_00006190 monosaccharide ABC transporter substrate-binding protein, CUT2 family (TC 3.A.1.2.-) [Thermophilic enrichment culture SG0.5JP960 (454-Illumina assembly v2)]	430765103	VGIITGGLGALNLNQR	N14		2072400	2705650	2586050
383	2061974371	sg4i_00006190 monosaccharide ABC transporter substrate-binding protein, CUT2 family (TC 3.A.1.2.-) [Thermophilic enrichment culture SG0.5JP960 (454-Illumina assembly v2)]	430853394	VHAISISPNEPK	N14		2800760	4794750
383	2061974371	sg4i_00006190 monosaccharide ABC transporter substrate-binding protein, CUT2 family (TC 3.A.1.2.-) [Thermophilic enrichment culture SG0.5JP960 (454-Illumina assembly v2)]	430631255	VMYIGTDNK	N14		3406580	3529420	3408230
393	2061974394	sg4i_00006420 carbohydrate ABC transporter substrate-binding protein, CUT1 family (TC 3.A.1.1.-) [Thermophilic enrichment culture SG0.5JP960 (454-Illumina assembly v2)]	430820489	AVFAQVEAARPWSQDPELVVWYGYLEEALEK	N14			286046							206812
393	2061974394	sg4i_00006420 carbohydrate ABC transporter substrate-binding protein, CUT1 family (TC 3.A.1.1.-) [Thermophilic enrichment culture SG0.5JP960 (454-Illumina assembly v2)]	430721303	EGLALPLDAYLQDLPQDLYPAPLK	N14				388521
415	2061974446	sg4i_00006940 fructokinase (EC 2.7.1.4) [Thermophilic enrichment culture SG0.5JP960 (454-Illumina assembly v2)]	430714967	NAAVLGEAR	N14			2425160
27954	2061974455	sg4i_00007030 Predicted Zn-dependent hydrolases of the beta-lactamase fold [Thermophilic enrichment culture SG0.5JP960 (454-Illumina assembly v2)]	430897849	GVVLAPGESFAL	N14								232940	181655	389046
38423	2061974471	sg4i_00007190 cytochrome c oxidase, subunit I [Thermophilic enrichment culture SG0.5JP960 (454-Illumina assembly v2)]	430769707	GLDAWWLEK	N14		3233200	1966800	2069110
38423	2061974471	sg4i_00007190 cytochrome c oxidase, subunit I [Thermophilic enrichment culture SG0.5JP960 (454-Illumina assembly v2)]	430749764	TLEWSLPTPVPEYNFR	N14							284314
45343	2061974476	sg4i_00007240 ABC-type uncharacterized transport system, ATPase component [Thermophilic enrichment culture SG0.5JP960 (454-Illumina assembly v2)]	430749699	FELLEPTLNEIFIR	N14		363675
440	2061974489	sg4i_00007370 Superoxide dismutase [Thermophilic enrichment culture SG0.5JP960 (454-Illumina assembly v2)]	430635119	AHQLPPLPYPNNALEPYIDETTMMIHHDR	N14	Plus1Oxy:23,Plus1Oxy:24						211758	5559040		5651830
440	2061974489	sg4i_00007370 Superoxide dismutase [Thermophilic enrichment culture SG0.5JP960 (454-Illumina assembly v2)]	431076465	EKYPELFNK	N14		3599640	5299390	3889580	2014210	2036050	1757620
440	2061974489	sg4i_00007370 Superoxide dismutase [Thermophilic enrichment culture SG0.5JP960 (454-Illumina assembly v2)]	430634734	FGSGWAWLAVGPDK	N14								8353620	7363880	7650170
440	2061974489	sg4i_00007370 Superoxide dismutase [Thermophilic enrichment culture SG0.5JP960 (454-Illumina assembly v2)]	430637089	FGSGWAWLAVGPDKK	N14					1186140	2510620	1170900	390957	310492	890905
440	2061974489	sg4i_00007370 Superoxide dismutase [Thermophilic enrichment culture SG0.5JP960 (454-Illumina assembly v2)]	196731930	FKEEFSK	N14					2787690	1747070	3449850	17928200	14393900	19368700
440	2061974489	sg4i_00007370 Superoxide dismutase [Thermophilic enrichment culture SG0.5JP960 (454-Illumina assembly v2)]	431084668	FKEEFSKA	N14			890895
440	2061974489	sg4i_00007370 Superoxide dismutase [Thermophilic enrichment culture SG0.5JP960 (454-Illumina assembly v2)]	430634273	LAEAINSELGGFEK	N14					9248770	9899660	8663520	31908900	30590800	27865600
440	2061974489	sg4i_00007370 Superoxide dismutase [Thermophilic enrichment culture SG0.5JP960 (454-Illumina assembly v2)]	430977832	LEKYPELFNK	N14									270095
440	2061974489	sg4i_00007370 Superoxide dismutase [Thermophilic enrichment culture SG0.5JP960 (454-Illumina assembly v2)]	430971436	NAALEKYPELFNK	N14			1178680
440	2061974489	sg4i_00007370 Superoxide dismutase [Thermophilic enrichment culture SG0.5JP960 (454-Illumina assembly v2)]	430635154	RPDYIAAFWNVINWAEVER	N14						338631	445200	202685	343580
440	2061974489	sg4i_00007370 Superoxide dismutase [Thermophilic enrichment culture SG0.5JP960 (454-Illumina assembly v2)]	430640461	SVEELIGNLDAVPEDIR	N14			538275		11509300	17949500	12003400	26524500	26237800	35079800
440	2061974489	sg4i_00007370 Superoxide dismutase [Thermophilic enrichment culture SG0.5JP960 (454-Illumina assembly v2)]	430932881	SVEELIGNLDAVPEDIRTAVR	N14		9316830	8280320	8420580
440	2061974489	sg4i_00007370 Superoxide dismutase [Thermophilic enrichment culture SG0.5JP960 (454-Illumina assembly v2)]	430681583	VYSTPNQDSPLMQGDTPILGIDVWEHAY	N14	Plus1Oxy:12							1225580	561352	2747800
440	2061974489	sg4i_00007370 Superoxide dismutase [Thermophilic enrichment culture SG0.5JP960 (454-Illumina assembly v2)]	430651239	VYSTPNQDSPLMQGDTPILGIDVWEHAYYLK	N14	Plus1Oxy:12							704078	303380	991523
442	2061974496	sg4i_00007440 GTP cyclohydrolase I (EC 3.5.4.16) [Thermophilic enrichment culture SG0.5JP960 (454-Illumina assembly v2)]	430699281	ALIEGHIR	N14		1629730	944095	1838700				970184	967860	914353
442	2061974496	sg4i_00007440 GTP cyclohydrolase I (EC 3.5.4.16) [Thermophilic enrichment culture SG0.5JP960 (454-Illumina assembly v2)]	431107382	VHIGYVPSGK	N14					401108			230173
458	2061974526	sg4i_00007740 glycine betaine/L-proline transport ATP binding subunit [Thermophilic enrichment culture SG0.5JP960 (454-Illumina assembly v2)]	430798794	TILFVTHDLDEALR	N14		3103290	2662350	875604
458	2061974526	sg4i_00007740 glycine betaine/L-proline transport ATP binding subunit [Thermophilic enrichment culture SG0.5JP960 (454-Illumina assembly v2)]	430605459	TVLQNVAFPLELK	N14		1213770	2294430	1504170
459	2061974527	sg4i_00007750 Glycosidases [Thermophilic enrichment culture SG0.5JP960 (454-Illumina assembly v2)]	295752692	AVIYQVYPR	N14		1830330	3220000	2403390
459	2061974527	sg4i_00007750 Glycosidases [Thermophilic enrichment culture SG0.5JP960 (454-Illumina assembly v2)]	430624600	SLGVDALWLSPFYK	N14			998877	1769140
459	2061974527	sg4i_00007750 Glycosidases [Thermophilic enrichment culture SG0.5JP960 (454-Illumina assembly v2)]	430842593	VLVDLVPNHTSSEHPWFLESR	N14		4229950	5113660	3834640
459	2061974527	sg4i_00007750 Glycosidases [Thermophilic enrichment culture SG0.5JP960 (454-Illumina assembly v2)]	430610030	VMVGEIYLPLPR	N14		2626200	1954760	1073380
27972	2061974554	sg4i_00008020 hypothetical protein [Thermophilic enrichment culture SG0.5JP960 (454-Illumina assembly v2)]	430642813	LPADVDTDVLLR	N14					390476
472	2061974578	sg4i_00008260 chaperone protein DnaK [Thermophilic enrichment culture SG0.5JP960 (454-Illumina assembly v2)]	430722568	DIDEVVLVGGQTR	N14		6861630	14082600	15825400
472	2061974578	sg4i_00008260 chaperone protein DnaK [Thermophilic enrichment culture SG0.5JP960 (454-Illumina assembly v2)]	430733414	EVLLLDVTPLTLAIETLGGVATPIIPR	N14		822790	485858	240599
472	2061974578	sg4i_00008260 chaperone protein DnaK [Thermophilic enrichment culture SG0.5JP960 (454-Illumina assembly v2)]	430634517	IINEPTASALAYGLDK	N14					818748	499897	776290
472	2061974578	sg4i_00008260 chaperone protein DnaK [Thermophilic enrichment culture SG0.5JP960 (454-Illumina assembly v2)]	270340094	LKQDAEAYLGEK	N14					895818	1035860	592174
472	2061974578	sg4i_00008260 chaperone protein DnaK [Thermophilic enrichment culture SG0.5JP960 (454-Illumina assembly v2)]	430793948	SKLEQLVADLVEK	N14		1945860	1099520	792969
487	2061974605	sg4i_00008530 Pyruvate:ferredoxin oxidoreductase and related 2-oxoacid:ferredoxin oxidoreductases, alpha subunit [Thermophilic enrichment culture SG0.5JP960 (454-Illumina assembly v2)]	430600018	LLWPFPEIAPLLEGK	N14		1143110	1027430	919583	50287		138844
492	2061974614	sg4i_00008620 Iron-regulated ABC transporter membrane component SufB [Thermophilic enrichment culture SG0.5JP960 (454-Illumina assembly v2)]	430604910	GLSEAEATQMIIMGFIEPFTK	N14		272257
492	2061974614	sg4i_00008620 Iron-regulated ABC transporter membrane component SufB [Thermophilic enrichment culture SG0.5JP960 (454-Illumina assembly v2)]	430831834	MIHLAPETTSTIVSK	N14	Plus1Oxy:1				788965
493	2061974616	sg4i_00008640 cysteine desulfurase (EC 2.8.1.7) [Thermophilic enrichment culture SG0.5JP960 (454-Illumina assembly v2)]	430754093	FLNAASADEIVFTR	N14							476552
27980	2061974617	sg4i_00008650 FeS assembly protein SufD, group 1 [Thermophilic enrichment culture SG0.5JP960 (454-Illumina assembly v2)]	430855855	LVHNGVVEVFVK	N14		1670790
27980	2061974617	sg4i_00008650 FeS assembly protein SufD, group 1 [Thermophilic enrichment culture SG0.5JP960 (454-Illumina assembly v2)]	430806350	VQFASIHEFGAPVTDLTYR	N14							652387
494	2061974618	sg4i_00008660 FeS assembly ATPase SufC [Thermophilic enrichment culture SG0.5JP960 (454-Illumina assembly v2)]	430654671	IVASAVNSMR	N14	Plus1Oxy:9		909992		315521
494	2061974618	sg4i_00008660 FeS assembly ATPase SufC [Thermophilic enrichment culture SG0.5JP960 (454-Illumina assembly v2)]	430610355	LGEGNEISLIK	N14		1824150	2348220	2614110		1161270
494	2061974618	sg4i_00008660 FeS assembly ATPase SufC [Thermophilic enrichment culture SG0.5JP960 (454-Illumina assembly v2)]	430882808	SFLIITHYQR	N14		1269200	2034700	960794		602724	298273
494	2061974618	sg4i_00008660 FeS assembly ATPase SufC [Thermophilic enrichment culture SG0.5JP960 (454-Illumina assembly v2)]	430675608	SGGPELALR	N14		3658880	4121260	2279380	1666050	1696870	2699040	502584
494	2061974618	sg4i_00008660 FeS assembly ATPase SufC [Thermophilic enrichment culture SG0.5JP960 (454-Illumina assembly v2)]	430862951	STLAAALMGHPR	N14			3098940	1934690
500	2061974630	sg4i_00008780 looped-hinge helix DNA binding domain, AbrB family [Thermophilic enrichment culture SG0.5JP960 (454-Illumina assembly v2)]	430594367	YQMNEGDPVEILVQGDHIILER	N14			815797	1088490
502	2061974632	sg4i_00008800 phosphoserine aminotransferase [Thermophilic enrichment culture SG0.5JP960 (454-Illumina assembly v2)]	430921728	AALLYGVIDESGGFYR	N14								641428	187039
502	2061974632	sg4i_00008800 phosphoserine aminotransferase [Thermophilic enrichment culture SG0.5JP960 (454-Illumina assembly v2)]	431028676	AFPDAGDVPLVADMSSDILSR	N14										226996
502	2061974632	sg4i_00008800 phosphoserine aminotransferase [Thermophilic enrichment culture SG0.5JP960 (454-Illumina assembly v2)]	430686854	AQGGLSAVER	N14			2167040			1172960	2891890	2697920	2706270	4056920
502	2061974632	sg4i_00008800 phosphoserine aminotransferase [Thermophilic enrichment culture SG0.5JP960 (454-Illumina assembly v2)]	430652170	AYNFNPGPAALPFEALQQAR	N14					387900	575684	243997	1299450	1334750	1595550
502	2061974632	sg4i_00008800 phosphoserine aminotransferase [Thermophilic enrichment culture SG0.5JP960 (454-Illumina assembly v2)]	430686416	DLLSIPDGYK	N14		3093480	3589150	1657710				5503700	5295800	6548250
502	2061974632	sg4i_00008800 phosphoserine aminotransferase [Thermophilic enrichment culture SG0.5JP960 (454-Illumina assembly v2)]	430694372	FNPGPAALPFEALQQAR	N14								334810	190935	443894
502	2061974632	sg4i_00008800 phosphoserine aminotransferase [Thermophilic enrichment culture SG0.5JP960 (454-Illumina assembly v2)]	430681590	SKEFEAINDETQTLLK	N14								2838740	2397600	2730810
502	2061974632	sg4i_00008800 phosphoserine aminotransferase [Thermophilic enrichment culture SG0.5JP960 (454-Illumina assembly v2)]	430804065	SVMNVTWR	N14		1036800
502	2061974632	sg4i_00008800 phosphoserine aminotransferase [Thermophilic enrichment culture SG0.5JP960 (454-Illumina assembly v2)]	430640770	TAAYVDTGSWAK	N14			1687970	1749410	595712	446056		1531540	1950440	613412
502	2061974632	sg4i_00008800 phosphoserine aminotransferase [Thermophilic enrichment culture SG0.5JP960 (454-Illumina assembly v2)]	430693748	YNAVPLEAVQALAGFMR	N14	Plus1Oxy:16									269018
512	2061974645	sg4i_00008930 Thioredoxin reductase [Thermophilic enrichment culture SG0.5JP960 (454-Illumina assembly v2)]	430810345	FEGVNLHYFVNDLER	N14			1201870	1233400
525	2061974667	sg4i_00009150 Methyl-accepting chemotaxis protein [Thermophilic enrichment culture SG0.5JP960 (454-Illumina assembly v2)]	430652445	EIVDSVTFITDR	N14					1137220	1136390
525	2061974667	sg4i_00009150 Methyl-accepting chemotaxis protein [Thermophilic enrichment culture SG0.5JP960 (454-Illumina assembly v2)]	430588148	EIVETQNELIR	N14		7428900	8334530	8761600	1614210	2331630	2551440
525	2061974667	sg4i_00009150 Methyl-accepting chemotaxis protein [Thermophilic enrichment culture SG0.5JP960 (454-Illumina assembly v2)]	430853143	HTTENMQINK	N14			673941
525	2061974667	sg4i_00009150 Methyl-accepting chemotaxis protein [Thermophilic enrichment culture SG0.5JP960 (454-Illumina assembly v2)]	430593030	KLAEESAASAK	N14			279375	177179	99810
525	2061974667	sg4i_00009150 Methyl-accepting chemotaxis protein [Thermophilic enrichment culture SG0.5JP960 (454-Illumina assembly v2)]	430640788	LAEESAASAK	N14			538084	232965	116076		106324
525	2061974667	sg4i_00009150 Methyl-accepting chemotaxis protein [Thermophilic enrichment culture SG0.5JP960 (454-Illumina assembly v2)]	430589544	NQNLKDVLDQVTQSSGELAK	N14		3355110	3299050	4488680	2558760	1817240	1733320
525	2061974667	sg4i_00009150 Methyl-accepting chemotaxis protein [Thermophilic enrichment culture SG0.5JP960 (454-Illumina assembly v2)]	430587923	NVEATEAVAR	N14		2307610	4432440	2098930	3402090	2406850	1906760
525	2061974667	sg4i_00009150 Methyl-accepting chemotaxis protein [Thermophilic enrichment culture SG0.5JP960 (454-Illumina assembly v2)]	430594762	NVLNVTNSITR	N14		5212840	7636320	5627990	2617280	3717570	2971980
525	2061974667	sg4i_00009150 Methyl-accepting chemotaxis protein [Thermophilic enrichment culture SG0.5JP960 (454-Illumina assembly v2)]	430641198	QSETMLEGAK	N14	Plus1Oxy:5									173346
525	2061974667	sg4i_00009150 Methyl-accepting chemotaxis protein [Thermophilic enrichment culture SG0.5JP960 (454-Illumina assembly v2)]	430965263	QSETMLEGAKR	N14								6468990	5147330	3730900
525	2061974667	sg4i_00009150 Methyl-accepting chemotaxis protein [Thermophilic enrichment culture SG0.5JP960 (454-Illumina assembly v2)]	430585741	VVSNDALGQLGDAFNNMMDK	N14		1055260	2362830	1145070
543	2061974693	sg4i_00009410 glucose-6-phosphate 1-dehydrogenase (EC 1.1.1.49) [Thermophilic enrichment culture SG0.5JP960 (454-Illumina assembly v2)]	431055280	IGDRPVPGYAEEVGNPDSLTETYFAAR	N14								352543
544	2061974695	sg4i_00009430 Signal transduction histidine kinase [Thermophilic enrichment culture SG0.5JP960 (454-Illumina assembly v2)]	430721269	IPILDAEGEGPSTDDKADQSAAGG	N14							1260870
546	2061974697	sg4i_00009450 Phage shock protein A (IM30), suppresses sigma54-dependent transcription [Thermophilic enrichment culture SG0.5JP960 (454-Illumina assembly v2)]	430811228	AAEYADLHAQAK	N14		553402
546	2061974697	sg4i_00009450 Phage shock protein A (IM30), suppresses sigma54-dependent transcription [Thermophilic enrichment culture SG0.5JP960 (454-Illumina assembly v2)]	430616620	AGQEALAR	N14			72470300		9028980		7619320		4283590	20221500
546	2061974697	sg4i_00009450 Phage shock protein A (IM30), suppresses sigma54-dependent transcription [Thermophilic enrichment culture SG0.5JP960 (454-Illumina assembly v2)]	430808557	AQLQEMKEEFYK	N14			1870530	539464
546	2061974697	sg4i_00009450 Phage shock protein A (IM30), suppresses sigma54-dependent transcription [Thermophilic enrichment culture SG0.5JP960 (454-Illumina assembly v2)]	430779967	MPWTAPSAAAVDPVKQEQVELQLK	N14				1991090
27997	2061974701	sg4i_00009490 Predicted acetyltransferase involved in intracellular survival and related acetyltransferases [Thermophilic enrichment culture SG0.5JP960 (454-Illumina assembly v2)]	430704533	ALWQFIALHDSMAER	N14	Plus1Oxy:12							1635510	2206610	1219560
27997	2061974701	sg4i_00009490 Predicted acetyltransferase involved in intracellular survival and related acetyltransferases [Thermophilic enrichment culture SG0.5JP960 (454-Illumina assembly v2)]	430694846	AVLHVPVDDPLSLLGAEPR	N14					609414		1252590	13929500	14535700	12181300
27997	2061974701	sg4i_00009490 Predicted acetyltransferase involved in intracellular survival and related acetyltransferases [Thermophilic enrichment culture SG0.5JP960 (454-Illumina assembly v2)]	430965290	DLGYLHYQVK	N14						649764	229504	4728360	4336560	3578280
27997	2061974701	sg4i_00009490 Predicted acetyltransferase involved in intracellular survival and related acetyltransferases [Thermophilic enrichment culture SG0.5JP960 (454-Illumina assembly v2)]	430689275	FASLEER	N14		4273460	5805610	1450700			308769	7694000	8672650	8675060
27997	2061974701	sg4i_00009490 Predicted acetyltransferase involved in intracellular survival and related acetyltransferases [Thermophilic enrichment culture SG0.5JP960 (454-Illumina assembly v2)]	430682725	FAVTVDEAGR	N14		14479200	12425400	10195900		338368	2814830	3207840	2672210	3336020
27997	2061974701	sg4i_00009490 Predicted acetyltransferase involved in intracellular survival and related acetyltransferases [Thermophilic enrichment culture SG0.5JP960 (454-Illumina assembly v2)]	430682221	FQQEIVPYFMGR	N14	Plus1Oxy:10							2407470	1909160	2676040
27997	2061974701	sg4i_00009490 Predicted acetyltransferase involved in intracellular survival and related acetyltransferases [Thermophilic enrichment culture SG0.5JP960 (454-Illumina assembly v2)]	430905175	IGPVYEQF	N14								148451
27997	2061974701	sg4i_00009490 Predicted acetyltransferase involved in intracellular survival and related acetyltransferases [Thermophilic enrichment culture SG0.5JP960 (454-Illumina assembly v2)]	431041804	IGPVYEQFAAR	N14								9812520	8391470	8212900
27997	2061974701	sg4i_00009490 Predicted acetyltransferase involved in intracellular survival and related acetyltransferases [Thermophilic enrichment culture SG0.5JP960 (454-Illumina assembly v2)]	430641665	IVDVEAFLAQYR	N14							223788	7114820	5435250	6723770
27997	2061974701	sg4i_00009490 Predicted acetyltransferase involved in intracellular survival and related acetyltransferases [Thermophilic enrichment culture SG0.5JP960 (454-Illumina assembly v2)]	431095941	KMGMGGIGAVSSWPEMR	N14	Plus1Oxy:2,Plus1Oxy:4				1412670	435716	1831350
27997	2061974701	sg4i_00009490 Predicted acetyltransferase involved in intracellular survival and related acetyltransferases [Thermophilic enrichment culture SG0.5JP960 (454-Illumina assembly v2)]	431088851	KYGWEMAIDR	N14	Plus1Oxy:6									520502
27997	2061974701	sg4i_00009490 Predicted acetyltransferase involved in intracellular survival and related acetyltransferases [Thermophilic enrichment culture SG0.5JP960 (454-Illumina assembly v2)]	431046709	LAAQLIQYPLTVYMQGR	N14	Plus1Oxy:14								233658
27997	2061974701	sg4i_00009490 Predicted acetyltransferase involved in intracellular survival and related acetyltransferases [Thermophilic enrichment culture SG0.5JP960 (454-Illumina assembly v2)]	430682217	LAEYAFQYER	N14										1131150
27997	2061974701	sg4i_00009490 Predicted acetyltransferase involved in intracellular survival and related acetyltransferases [Thermophilic enrichment culture SG0.5JP960 (454-Illumina assembly v2)]	430682269	MGMGGIGAVSSWPEMR	N14	Plus1Oxy:1,Plus1Oxy:3,Plus1Oxy:15									610024
27997	2061974701	sg4i_00009490 Predicted acetyltransferase involved in intracellular survival and related acetyltransferases [Thermophilic enrichment culture SG0.5JP960 (454-Illumina assembly v2)]	431100115	TGDWWTNHVIR	N14						506007		7438490	5796710	8947970
27997	2061974701	sg4i_00009490 Predicted acetyltransferase involved in intracellular survival and related acetyltransferases [Thermophilic enrichment culture SG0.5JP960 (454-Illumina assembly v2)]	430664204	WGAFVDGR	N14		776556	817178		628517		440400	14706500	16959600	16372700
27997	2061974701	sg4i_00009490 Predicted acetyltransferase involved in intracellular survival and related acetyltransferases [Thermophilic enrichment culture SG0.5JP960 (454-Illumina assembly v2)]	430857179	YTVPTHLWPVSAGER	N14								517663	678519	310620
549	2061974704	sg4i_00009520 xylulokinase (EC 2.7.1.17) [Thermophilic enrichment culture SG0.5JP960 (454-Illumina assembly v2)]	431063321	AEASEDYPLIHLK	N14								3877050	3468930	6075610
549	2061974704	sg4i_00009520 xylulokinase (EC 2.7.1.17) [Thermophilic enrichment culture SG0.5JP960 (454-Illumina assembly v2)]	430681936	AGYSEQNPEDWVQK	N14								623398	577662	371283
549	2061974704	sg4i_00009520 xylulokinase (EC 2.7.1.17) [Thermophilic enrichment culture SG0.5JP960 (454-Illumina assembly v2)]	430974927	ASFIGMDGAHTK	N14	Plus1Oxy:6							1683850	1463130	2507270
549	2061974704	sg4i_00009520 xylulokinase (EC 2.7.1.17) [Thermophilic enrichment culture SG0.5JP960 (454-Illumina assembly v2)]	430643738	ASVFLLPK	N14		2049930	2170340	1391230	2907350	2630880	2989580	7628050	7062540	8221100
549	2061974704	sg4i_00009520 xylulokinase (EC 2.7.1.17) [Thermophilic enrichment culture SG0.5JP960 (454-Illumina assembly v2)]	431058912	NAILWNDVR	N14								1093120	1448310	1025690
549	2061974704	sg4i_00009520 xylulokinase (EC 2.7.1.17) [Thermophilic enrichment culture SG0.5JP960 (454-Illumina assembly v2)]	430685506	YEELFQVYK	N14		2040910	2379570	1407820		226665	479242	780421	869397	797344
550	2061974705	sg4i_00009530 D-xylose isomerase (EC 5.3.1.5) [Thermophilic enrichment culture SG0.5JP960 (454-Illumina assembly v2)]	431012945	ALQNKPIVSK	N14								138239
550	2061974705	sg4i_00009530 D-xylose isomerase (EC 5.3.1.5) [Thermophilic enrichment culture SG0.5JP960 (454-Illumina assembly v2)]	431028413	EGIGAEIAAR	N14		2505820	1920880	1622300	1719490	2962050	1604840	24286100	25766800	24915400
550	2061974705	sg4i_00009530 D-xylose isomerase (EC 5.3.1.5) [Thermophilic enrichment culture SG0.5JP960 (454-Illumina assembly v2)]	430682532	EGYESLLNTDMK	N14	Plus1Oxy:11							12544200	10110000	10005800
550	2061974705	sg4i_00009530 D-xylose isomerase (EC 5.3.1.5) [Thermophilic enrichment culture SG0.5JP960 (454-Illumina assembly v2)]	430684019	EIGFNAQFLIEPK	N14		892614	1961360	1693940
550	2061974705	sg4i_00009530 D-xylose isomerase (EC 5.3.1.5) [Thermophilic enrichment culture SG0.5JP960 (454-Illumina assembly v2)]	430635683	FAVAYWHTFTGAGTDPFGSATMQR	N14	Plus1Oxy:22								4534930	5029630
550	2061974705	sg4i_00009530 D-xylose isomerase (EC 5.3.1.5) [Thermophilic enrichment culture SG0.5JP960 (454-Illumina assembly v2)]	431064091	FLQNYGLK	N14								1746760	2697020	3244510
550	2061974705	sg4i_00009530 D-xylose isomerase (EC 5.3.1.5) [Thermophilic enrichment culture SG0.5JP960 (454-Illumina assembly v2)]	430681756	FTGAGTDPFGSATMQR	N14	Plus1Oxy:14								403696
550	2061974705	sg4i_00009530 D-xylose isomerase (EC 5.3.1.5) [Thermophilic enrichment culture SG0.5JP960 (454-Illumina assembly v2)]	430924043	GSDNPLAFK	N14			1933990		3507980	3307490	3628630	69776000	67768700	67945900
550	2061974705	sg4i_00009530 D-xylose isomerase (EC 5.3.1.5) [Thermophilic enrichment culture SG0.5JP960 (454-Illumina assembly v2)]	430686918	GYFDGIPK	N14			967498	1152090		1730700	2979370	47669500	47070500	53185900
550	2061974705	sg4i_00009530 D-xylose isomerase (EC 5.3.1.5) [Thermophilic enrichment culture SG0.5JP960 (454-Illumina assembly v2)]	430668559	HYNPDEVVMGK	N14	Plus1Oxy:9						559503	1553490	1924980	2750560
550	2061974705	sg4i_00009530 D-xylose isomerase (EC 5.3.1.5) [Thermophilic enrichment culture SG0.5JP960 (454-Illumina assembly v2)]	431074943	KLEEYALQN	N14								6616200	6048110	7186010
550	2061974705	sg4i_00009530 D-xylose isomerase (EC 5.3.1.5) [Thermophilic enrichment culture SG0.5JP960 (454-Illumina assembly v2)]	430634286	KLEEYALQNKPIVSK	N14						1515790	1956850	32513900	33891700	44260600
550	2061974705	sg4i_00009530 D-xylose isomerase (EC 5.3.1.5) [Thermophilic enrichment culture SG0.5JP960 (454-Illumina assembly v2)]	430956108	LEEYALQNKPIVSK	N14									1345920	1427440
550	2061974705	sg4i_00009530 D-xylose isomerase (EC 5.3.1.5) [Thermophilic enrichment culture SG0.5JP960 (454-Illumina assembly v2)]	430635071	LLWNTANLFTNPR	N14					850883	506359	624908	11059700	7985190	8689450
550	2061974705	sg4i_00009530 D-xylose isomerase (EC 5.3.1.5) [Thermophilic enrichment culture SG0.5JP960 (454-Illumina assembly v2)]	430998265	LNLEANHATLA	N14			1216630
550	2061974705	sg4i_00009530 D-xylose isomerase (EC 5.3.1.5) [Thermophilic enrichment culture SG0.5JP960 (454-Illumina assembly v2)]	430687257	LWNTANLFTNPR	N14					12934400	14971200	14358700		145252	520289
550	2061974705	sg4i_00009530 D-xylose isomerase (EC 5.3.1.5) [Thermophilic enrichment culture SG0.5JP960 (454-Illumina assembly v2)]	430683176	NLDVIVDMIK	N14		526808			337311	405527	590993	1726930	1269830	1237040
550	2061974705	sg4i_00009530 D-xylose isomerase (EC 5.3.1.5) [Thermophilic enrichment culture SG0.5JP960 (454-Illumina assembly v2)]	430693921	TIVNQYLLSVV	N14		11218000	9397960	7603300	2339380	2528730	1822040	19349000	19281800
550	2061974705	sg4i_00009530 D-xylose isomerase (EC 5.3.1.5) [Thermophilic enrichment culture SG0.5JP960 (454-Illumina assembly v2)]	430697815	TSFEPVDLFYAH	N14								779957	766092	769679
562	2061974736	sg4i_00009840 ABC-type tungstate transport system, permease component [Thermophilic enrichment culture SG0.5JP960 (454-Illumina assembly v2)]	430751910	VEGTPLFTPLR	N14			1579070
565	2061974750	sg4i_00009980 succinyl-CoA synthetase (ADP-forming) alpha subunit (EC 6.2.1.5) [Thermophilic enrichment culture SG0.5JP960 (454-Illumina assembly v2)]	431005936	IGIMPGYIHTK	N14	Plus1Oxy:4				857112
571	2061974766	sg4i_00010140 Acyl-CoA dehydrogenases [Thermophilic enrichment culture SG0.5JP960 (454-Illumina assembly v2)]	430585788	LGLNASDTAQLVLEDLFVPEEALLGER	N14		2042070	1761880	1291110					99473
581	2061974782	sg4i_00010300 single stranded DNA-binding protein (ssb) [Thermophilic enrichment culture SG0.5JP960 (454-Illumina assembly v2)]	430786704	YTPSGAPVTQFR	N14		239379			4355980	5065540	3761450
586	2061974789	sg4i_00010370 ABC-type dipeptide transport system, periplasmic component [Thermophilic enrichment culture SG0.5JP960 (454-Illumina assembly v2)]	430915596	DVIANTLYGR	N14		1883840	3361870	1602270
586	2061974789	sg4i_00010370 ABC-type dipeptide transport system, periplasmic component [Thermophilic enrichment culture SG0.5JP960 (454-Illumina assembly v2)]	430593653	GGGDATTAAR	N14		48963
586	2061974789	sg4i_00010370 ABC-type dipeptide transport system, periplasmic component [Thermophilic enrichment culture SG0.5JP960 (454-Illumina assembly v2)]	430754713	ILVNMTDPR	N14		4536040	5221000	3009700				2118880	581663	624692
586	2061974789	sg4i_00010370 ABC-type dipeptide transport system, periplasmic component [Thermophilic enrichment culture SG0.5JP960 (454-Illumina assembly v2)]	430605214	IVLEPLADVNDKGELVPILAAEIPSVENGGVSK	N14		1415930	1526770	1433330
586	2061974789	sg4i_00010370 ABC-type dipeptide transport system, periplasmic component [Thermophilic enrichment culture SG0.5JP960 (454-Illumina assembly v2)]	430919374	MEIIYQTTVNPVR	N14	Plus1Oxy:1				55771500	65636300	64547100
586	2061974789	sg4i_00010370 ABC-type dipeptide transport system, periplasmic component [Thermophilic enrichment culture SG0.5JP960 (454-Illumina assembly v2)]	430604978	MNDLVVNNVVVIPLVHR	N14		981118	1213640	2063580
586	2061974789	sg4i_00010370 ABC-type dipeptide transport system, periplasmic component [Thermophilic enrichment culture SG0.5JP960 (454-Illumina assembly v2)]	430622704	NAPFNLNPVGTGPYK	N14		2242180	3184020	3716750	2626050	4319450	3203530		385615
592	2061974800	sg4i_00010480 RNA polymerase sigma factor, sigma-70 family [Thermophilic enrichment culture SG0.5JP960 (454-Illumina assembly v2)]	430733298	AAVESEVVEEAMPQTGEAIAAER	N14		52104000	52801000	46732100	2185180	1724090		4870280	1229550	2584090
594	2061974804	sg4i_00010520 SPFH domain, Band 7 family protein [Thermophilic enrichment culture SG0.5JP960 (454-Illumina assembly v2)]	430794555	AAGQLAEAAR	N14										154708
594	2061974804	sg4i_00010520 SPFH domain, Band 7 family protein [Thermophilic enrichment culture SG0.5JP960 (454-Illumina assembly v2)]	430587456	FLQTLTEIATER	N14		1494490	3724910	3554730
594	2061974804	sg4i_00010520 SPFH domain, Band 7 family protein [Thermophilic enrichment culture SG0.5JP960 (454-Illumina assembly v2)]	430589624	GPGLILLIPIIER	N14		1596620	1295220	1072990
594	2061974804	sg4i_00010520 SPFH domain, Band 7 family protein [Thermophilic enrichment culture SG0.5JP960 (454-Illumina assembly v2)]	430586064	LQEIIDEQTEPWGVK	N14			1955520
594	2061974804	sg4i_00010520 SPFH domain, Band 7 family protein [Thermophilic enrichment culture SG0.5JP960 (454-Illumina assembly v2)]	430586622	NSTIIFPVPIDLITPFLEDR	N14		1643370	2207180	1433760
601	2061974816	sg4i_00010640 Phage shock protein A (IM30), suppresses sigma54-dependent transcription [Thermophilic enrichment culture SG0.5JP960 (454-Illumina assembly v2)]	430743289	DAEVTVAR	N14			5712870	2851390	467923	3648120	5718030	432934		599207
630	2061974866	sg4i_00011140 glutamyl-tRNA synthetase (EC 6.1.1.17) [Thermophilic enrichment culture SG0.5JP960 (454-Illumina assembly v2)]	430865634	HGALPALEYR	N14		2973840
630	2061974866	sg4i_00011140 glutamyl-tRNA synthetase (EC 6.1.1.17) [Thermophilic enrichment culture SG0.5JP960 (454-Illumina assembly v2)]	430831311	KLTLQEAQELLQK	N14								3676480	3319580	3592020
28025	2061974871	sg4i_00011190 Predicted Zn-dependent hydrolases of the beta-lactamase fold [Thermophilic enrichment culture SG0.5JP960 (454-Illumina assembly v2)]	438116155	ADIVTVSHDHPGHNNVSSVK	N14					1694560	986682
635	2061974874	sg4i_00011220 ATP synthase F0 subcomplex C subunit [Thermophilic enrichment culture SG0.5JP960 (454-Illumina assembly v2)]	430624906	NPEASGDIR	N14		777878	2485470	1367400					32711	121196
636	2061974875	sg4i_00011230 ATP synthase F0 subcomplex B subunit [Thermophilic enrichment culture SG0.5JP960 (454-Illumina assembly v2)]	430589662	ALINEVLAESVDQFR	N14				1250980
28026	2061974876	sg4i_00011240 ATP synthase F1 subcomplex delta subunit [Thermophilic enrichment culture SG0.5JP960 (454-Illumina assembly v2)]	430734728	VDPSIIGGIVVR	N14					691425	604903	845901	206185	200587	192368
637	2061974877	sg4i_00011250 ATP synthase F1 subcomplex alpha subunit [Thermophilic enrichment culture SG0.5JP960 (454-Illumina assembly v2)]	430831699	KSVDTPVQTGIK	N14				1338050			1749570
637	2061974877	sg4i_00011250 ATP synthase F1 subcomplex alpha subunit [Thermophilic enrichment culture SG0.5JP960 (454-Illumina assembly v2)]	430748816	SLAAFAQFGSDLDK	N14				610407
637	2061974877	sg4i_00011250 ATP synthase F1 subcomplex alpha subunit [Thermophilic enrichment culture SG0.5JP960 (454-Illumina assembly v2)]	430636102	VVEVGDGIAR	N14					1368590	1709160	1211450
638	2061974879	sg4i_00011270 ATP synthase F1 subcomplex beta subunit [Thermophilic enrichment culture SG0.5JP960 (454-Illumina assembly v2)]	430749680	EILEGKYDDLPEQAFYMVGTIEQAVEQAER	N14			157709
638	2061974879	sg4i_00011270 ATP synthase F1 subcomplex beta subunit [Thermophilic enrichment culture SG0.5JP960 (454-Illumina assembly v2)]	430732121	GMEAIDTGEPIAVPVGPATLGR	N14		1183350
638	2061974879	sg4i_00011270 ATP synthase F1 subcomplex beta subunit [Thermophilic enrichment culture SG0.5JP960 (454-Illumina assembly v2)]	430734360	IFDVLGQPVDEK	N14			1591910	1169260
638	2061974879	sg4i_00011270 ATP synthase F1 subcomplex beta subunit [Thermophilic enrichment culture SG0.5JP960 (454-Illumina assembly v2)]	430834870	STEAEVFETGLK	N14						495907	555334
638	2061974879	sg4i_00011270 ATP synthase F1 subcomplex beta subunit [Thermophilic enrichment culture SG0.5JP960 (454-Illumina assembly v2)]	430586306	YDDLPEQAFYMVGTIEQAVEQAER	N14		771723	1223720	1173840
28028	2061974887	sg4i_00011350 enolase (EC 4.2.1.11) [Thermophilic enrichment culture SG0.5JP960 (454-Illumina assembly v2)]	430733866	GFNTNIGDEGGFAPSLDSNK	N14										355064
652	2061974906	sg4i_00011540 pyridoxal phosphate synthase yaaD subunit [Thermophilic enrichment culture SG0.5JP960 (454-Illumina assembly v2)]	270318943	APYELVAEVAR	N14				968850
671	2061974946	sg4i_00011940 carbohydrate ABC transporter substrate-binding protein, CUT1 family (TC 3.A.1.1.-) [Thermophilic enrichment culture SG0.5JP960 (454-Illumina assembly v2)]	430586156	AAEALVDYLTRPEVQLLTLK	N14		34994600	30070800	27454400		2355430	3853910
671	2061974946	sg4i_00011940 carbohydrate ABC transporter substrate-binding protein, CUT1 family (TC 3.A.1.1.-) [Thermophilic enrichment culture SG0.5JP960 (454-Illumina assembly v2)]	430587251	ADLNALTYEDLK	N14		9258710	12544700	11538600		870639	769138
671	2061974946	sg4i_00011940 carbohydrate ABC transporter substrate-binding protein, CUT1 family (TC 3.A.1.1.-) [Thermophilic enrichment culture SG0.5JP960 (454-Illumina assembly v2)]	430587208	AEALVDYLTRPEVQLLTLK	N14		992404	1147160	1074380
671	2061974946	sg4i_00011940 carbohydrate ABC transporter substrate-binding protein, CUT1 family (TC 3.A.1.1.-) [Thermophilic enrichment culture SG0.5JP960 (454-Illumina assembly v2)]	430620475	ALDLEAQNLAR	N14		2113810	20109300	39333700	2070270	2253980	2886150	8797800	8647180	9245900
671	2061974946	sg4i_00011940 carbohydrate ABC transporter substrate-binding protein, CUT1 family (TC 3.A.1.1.-) [Thermophilic enrichment culture SG0.5JP960 (454-Illumina assembly v2)]	430754690	AVSAQSSAK	N14			312874
671	2061974946	sg4i_00011940 carbohydrate ABC transporter substrate-binding protein, CUT1 family (TC 3.A.1.1.-) [Thermophilic enrichment culture SG0.5JP960 (454-Illumina assembly v2)]	430674044	DALPSLLPVGLGDK	N14		16672000	22478800	27720100	1225280	1681400	2283360
671	2061974946	sg4i_00011940 carbohydrate ABC transporter substrate-binding protein, CUT1 family (TC 3.A.1.1.-) [Thermophilic enrichment culture SG0.5JP960 (454-Illumina assembly v2)]	430767215	DALPSLLPVGLGDKGGEFNK	N14		1459410	1287020	1433500
671	2061974946	sg4i_00011940 carbohydrate ABC transporter substrate-binding protein, CUT1 family (TC 3.A.1.1.-) [Thermophilic enrichment culture SG0.5JP960 (454-Illumina assembly v2)]	430742917	DFVAFPAPAGPK	N14								1603310	796547	1245760
671	2061974946	sg4i_00011940 carbohydrate ABC transporter substrate-binding protein, CUT1 family (TC 3.A.1.1.-) [Thermophilic enrichment culture SG0.5JP960 (454-Illumina assembly v2)]	430615330	EVGFFPVVR	N14		583240	66401500	45596900	5920930	7442470	7630390
671	2061974946	sg4i_00011940 carbohydrate ABC transporter substrate-binding protein, CUT1 family (TC 3.A.1.1.-) [Thermophilic enrichment culture SG0.5JP960 (454-Illumina assembly v2)]	430843233	FKSPEAEAMWR	N14		6873810	8695740	7299380
671	2061974946	sg4i_00011940 carbohydrate ABC transporter substrate-binding protein, CUT1 family (TC 3.A.1.1.-) [Thermophilic enrichment culture SG0.5JP960 (454-Illumina assembly v2)]	430585996	FLQGYLYPSYTGSQVR	N14		1677050	2072920	1981740
671	2061974946	sg4i_00011940 carbohydrate ABC transporter substrate-binding protein, CUT1 family (TC 3.A.1.1.-) [Thermophilic enrichment culture SG0.5JP960 (454-Illumina assembly v2)]	430768836	FMPVVAGLAIPK	N14				501432
671	2061974946	sg4i_00011940 carbohydrate ABC transporter substrate-binding protein, CUT1 family (TC 3.A.1.1.-) [Thermophilic enrichment culture SG0.5JP960 (454-Illumina assembly v2)]	430864091	GFPAGPGGLIHR	N14		1146360
671	2061974946	sg4i_00011940 carbohydrate ABC transporter substrate-binding protein, CUT1 family (TC 3.A.1.1.-) [Thermophilic enrichment culture SG0.5JP960 (454-Illumina assembly v2)]	430864879	LGFPAGPGGLIHR	N14		50904800	54889700	48191300	5976660	5473470	6066150		432173
671	2061974946	sg4i_00011940 carbohydrate ABC transporter substrate-binding protein, CUT1 family (TC 3.A.1.1.-) [Thermophilic enrichment culture SG0.5JP960 (454-Illumina assembly v2)]	430585799	LKDALAQRPQDFVAFPAPAGPK	N14		7278470	14729600	9914410		190411	242677
671	2061974946	sg4i_00011940 carbohydrate ABC transporter substrate-binding protein, CUT1 family (TC 3.A.1.1.-) [Thermophilic enrichment culture SG0.5JP960 (454-Illumina assembly v2)]	430613185	LLAEAVSAQSSAK	N14		7001190	7878580	5588080	661908	781725
671	2061974946	sg4i_00011940 carbohydrate ABC transporter substrate-binding protein, CUT1 family (TC 3.A.1.1.-) [Thermophilic enrichment culture SG0.5JP960 (454-Illumina assembly v2)]	430796954	STAYEFMQEPLLSGEVWIAWDHTAR	N14			557573
671	2061974946	sg4i_00011940 carbohydrate ABC transporter substrate-binding protein, CUT1 family (TC 3.A.1.1.-) [Thermophilic enrichment culture SG0.5JP960 (454-Illumina assembly v2)]	430811567	VRYGEDLPEGIR	N14		10738600	10537700	3921000
38450	2061975014	sg4i_00012620 Diadenosine tetraphosphate (Ap4A) hydrolase and other HIT family hydrolases [Thermophilic enrichment culture SG0.5JP960 (454-Illumina assembly v2)]	430740357	DQDVVAFR	N14		1075590	1000160				295168		187602	171567
38457	2061975064	sg4i_00013120 leucyl-tRNA synthetase (EC 6.1.1.4) [Thermophilic enrichment culture SG0.5JP960 (454-Illumina assembly v2)]	430768159	SPLALVEEFYK	N14			844275
725	2061975079	sg4i_00013270 conserved hypothetical protein, cofD-related [Thermophilic enrichment culture SG0.5JP960 (454-Illumina assembly v2)]	430731766	DGIPEAIGR	N14		1703150	3042600	1622100						7951680
729	2061975084	sg4i_00013320 NH(3)-dependent NAD(+) synthetase (EC 6.3.1.5) [Thermophilic enrichment culture SG0.5JP960 (454-Illumina assembly v2)]	430614539	KVDEAGAK	N14		62067800	47215300	27881700	12860300	20930400	15101200	3093160	3980170	5890580
729	2061975084	sg4i_00013320 NH(3)-dependent NAD(+) synthetase (EC 6.3.1.5) [Thermophilic enrichment culture SG0.5JP960 (454-Illumina assembly v2)]	430750197	SLADDIATWIK	N14		860117		690729
731	2061975089	sg4i_00013370 xylose isomerase, Arthrobacter type [Thermophilic enrichment culture SG0.5JP960 (454-Illumina assembly v2)]	430589095	ALEDTGMVVPMATTNLFTHPIFK	N14		6510520	7992670	8745720
731	2061975089	sg4i_00013370 xylose isomerase, Arthrobacter type [Thermophilic enrichment culture SG0.5JP960 (454-Illumina assembly v2)]	430618734	DPFGDPVR	N14		3397330	6949760	6689660
731	2061975089	sg4i_00013370 xylose isomerase, Arthrobacter type [Thermophilic enrichment culture SG0.5JP960 (454-Illumina assembly v2)]	430786892	DYKFDVTALSQR	N14		970265
731	2061975089	sg4i_00013370 xylose isomerase, Arthrobacter type [Thermophilic enrichment culture SG0.5JP960 (454-Illumina assembly v2)]	430624538	FDVTALSQR	N14					534004
731	2061975089	sg4i_00013370 xylose isomerase, Arthrobacter type [Thermophilic enrichment culture SG0.5JP960 (454-Illumina assembly v2)]	430586336	FNEDAEIQGLLAEIR	N14		2787010	5127530	3598650
731	2061975089	sg4i_00013370 xylose isomerase, Arthrobacter type [Thermophilic enrichment culture SG0.5JP960 (454-Illumina assembly v2)]	430823456	KYEELDQLVMELLLGVR	N14		440704
731	2061975089	sg4i_00013370 xylose isomerase, Arthrobacter type [Thermophilic enrichment culture SG0.5JP960 (454-Illumina assembly v2)]	431113870	LFTHPIFK	N14							534926
731	2061975089	sg4i_00013370 xylose isomerase, Arthrobacter type [Thermophilic enrichment culture SG0.5JP960 (454-Illumina assembly v2)]	430881549	TPMTPEHIVHK	N14			2801680
731	2061975089	sg4i_00013370 xylose isomerase, Arthrobacter type [Thermophilic enrichment culture SG0.5JP960 (454-Illumina assembly v2)]	430637627	VPMATTNLFTHPIFK	N14	Plus1Oxy:3				161563		1230690	1872250	2374820	2618200
735	2061975106	sg4i_00013540 Cytochrome D1 heme domain. [Thermophilic enrichment culture SG0.5JP960 (454-Illumina assembly v2)]	430753244	IGGADFLSPLAK	N14		814608	592712	882273		772864
28069	2061975108	sg4i_00013560 Imidazolonepropionase and related amidohydrolases [Thermophilic enrichment culture SG0.5JP960 (454-Illumina assembly v2)]	430769631	DADPDKILGNLR	N14			1071460				341572
28069	2061975108	sg4i_00013560 Imidazolonepropionase and related amidohydrolases [Thermophilic enrichment culture SG0.5JP960 (454-Illumina assembly v2)]	430750323	LANLVVTTGPLFDEK	N14							457027
28069	2061975108	sg4i_00013560 Imidazolonepropionase and related amidohydrolases [Thermophilic enrichment culture SG0.5JP960 (454-Illumina assembly v2)]	430733972	YGLPEEAALAALTIDAAR	N14		358686	450009			438485
736	2061975109	sg4i_00013570 Imidazolonepropionase and related amidohydrolases [Thermophilic enrichment culture SG0.5JP960 (454-Illumina assembly v2)]	431102061	VVFQHANEAFK	N14			761070		1022350
736	2061975109	sg4i_00013570 Imidazolonepropionase and related amidohydrolases [Thermophilic enrichment culture SG0.5JP960 (454-Illumina assembly v2)]	430688683	YGETDPDALR	N14					307010
736	2061975109	sg4i_00013570 Imidazolonepropionase and related amidohydrolases [Thermophilic enrichment culture SG0.5JP960 (454-Illumina assembly v2)]	430732371	YGGLTEDEALALITINPAR	N14			551038
737	2061975110	sg4i_00013580 Imidazolonepropionase and related amidohydrolases [Thermophilic enrichment culture SG0.5JP960 (454-Illumina assembly v2)]	430736184	ANLFVTDGDPFEPK	N14			486758	1203700		394122	450028
737	2061975110	sg4i_00013580 Imidazolonepropionase and related amidohydrolases [Thermophilic enrichment culture SG0.5JP960 (454-Illumina assembly v2)]	431003239	AYANAGLLHAAGVK	N14			1846340	2332160
737	2061975110	sg4i_00013580 Imidazolonepropionase and related amidohydrolases [Thermophilic enrichment culture SG0.5JP960 (454-Illumina assembly v2)]	430858541	LYQEFLHR	N14						805314
737	2061975110	sg4i_00013580 Imidazolonepropionase and related amidohydrolases [Thermophilic enrichment culture SG0.5JP960 (454-Illumina assembly v2)]	430587087	VDLAPDILEAIQWVK	N14		1040530	1110750	1221710
28075	2061975140	sg4i_00013880 L-glutamine synthetase (EC 6.3.1.2) [Thermophilic enrichment culture SG0.5JP960 (454-Illumina assembly v2)]	430683236	YSDAVTAADR	N14								400337		847255
757	2061975165	sg4i_00014130 signal recognition particle-docking protein FtsY [Thermophilic enrichment culture SG0.5JP960 (454-Illumina assembly v2)]	430706822	FEDLVSR	N14		11051000	8565440	16172400	35216600	39706700	35080600	2665850	985252	3153360
760	2061975168	sg4i_00014160 3-oxoacyl-[acyl-carrier-protein] synthase II (EC 2.3.1.41) [Thermophilic enrichment culture SG0.5JP960 (454-Illumina assembly v2)]	430905374	IDTFDVSEYPTQIAGAVK	N14								195906	378202	293899
761	2061975170	sg4i_00014180 3-oxoacyl-[acyl-carrier-protein] reductase (EC 1.1.1.100) [Thermophilic enrichment culture SG0.5JP960 (454-Illumina assembly v2)]	430733392	EAAEAVADQIR	N14										208064
28081	2061975172	sg4i_00014200 3-oxoacyl-[acyl-carrier-protein] synthase III (EC 2.3.1.41) [Thermophilic enrichment culture SG0.5JP960 (454-Illumina assembly v2)]	430865685	HALVVGAER	N14								666464
38463	2061975185	sg4i_00014330 ABC-type nitrate/sulfonate/bicarbonate transport system, ATPase component [Thermophilic enrichment culture SG0.5JP960 (454-Illumina assembly v2)]	430928104	VGLGDYAK	N14		5976910	2066210	5955980	1173800	816123	1222570
772	2061975187	sg4i_00014350 Uncharacterized conserved protein [Thermophilic enrichment culture SG0.5JP960 (454-Illumina assembly v2)]	430611610	GPLETTMEGDLDR	N14		906549			352856
772	2061975187	sg4i_00014350 Uncharacterized conserved protein [Thermophilic enrichment culture SG0.5JP960 (454-Illumina assembly v2)]	430636668	TPNGEDVVPYVDK	N14			2186160		283796
772	2061975187	sg4i_00014350 Uncharacterized conserved protein [Thermophilic enrichment culture SG0.5JP960 (454-Illumina assembly v2)]	430634968	VGPLETTMEGDLDR	N14	Plus1Oxy:8				1764340		1267410
773	2061975188	sg4i_00014360 ABC-type nitrate/sulfonate/bicarbonate transport systems, periplasmic components [Thermophilic enrichment culture SG0.5JP960 (454-Illumina assembly v2)]	430683679	DFANWLNR	N14							393525	21491700	19260000	27881200
773	2061975188	sg4i_00014360 ABC-type nitrate/sulfonate/bicarbonate transport systems, periplasmic components [Thermophilic enrichment culture SG0.5JP960 (454-Illumina assembly v2)]	430713873	DFDPEAAFTNDFLPE	N14						354840		6388730	6426810	6107240
773	2061975188	sg4i_00014360 ABC-type nitrate/sulfonate/bicarbonate transport systems, periplasmic components [Thermophilic enrichment culture SG0.5JP960 (454-Illumina assembly v2)]	430681791	ELDYYTPVLIASEK	N14		1242200				418183		24231000	22931200	23156700
773	2061975188	sg4i_00014360 ABC-type nitrate/sulfonate/bicarbonate transport systems, periplasmic components [Thermophilic enrichment culture SG0.5JP960 (454-Illumina assembly v2)]	430686669	ELVIASQK	N14			1680330	808970	1230150	795462	338866	51160200	43972000	48775700
773	2061975188	sg4i_00014360 ABC-type nitrate/sulfonate/bicarbonate transport systems, periplasmic components [Thermophilic enrichment culture SG0.5JP960 (454-Illumina assembly v2)]	430681852	GEPLDILYLNEYAK	N14								6201610	7043680	6814270
773	2061975188	sg4i_00014360 ABC-type nitrate/sulfonate/bicarbonate transport systems, periplasmic components [Thermophilic enrichment culture SG0.5JP960 (454-Illumina assembly v2)]	430652853	GYAFAIDHPEEAGGLLADAEPDLDR	N14					4491850	4362200	4698440	35656500	29950200	36266400
773	2061975188	sg4i_00014360 ABC-type nitrate/sulfonate/bicarbonate transport systems, periplasmic components [Thermophilic enrichment culture SG0.5JP960 (454-Illumina assembly v2)]	431027132	IVTTGSADFFTSVER	N14								1693530	1708070	1251350
773	2061975188	sg4i_00014360 ABC-type nitrate/sulfonate/bicarbonate transport systems, periplasmic components [Thermophilic enrichment culture SG0.5JP960 (454-Illumina assembly v2)]	430639803	SEGVPIVSIAAVIQHNTSGFAAPASIGLK	N14			538987		334333	418331	572728	14169100	11618100	14520800
773	2061975188	sg4i_00014360 ABC-type nitrate/sulfonate/bicarbonate transport systems, periplasmic components [Thermophilic enrichment culture SG0.5JP960 (454-Illumina assembly v2)]	431076716	TIGERPELVR	N14								2179290	2556550	2840780
773	2061975188	sg4i_00014360 ABC-type nitrate/sulfonate/bicarbonate transport systems, periplasmic components [Thermophilic enrichment culture SG0.5JP960 (454-Illumina assembly v2)]	430974146	WGEQKPDVWR	N14			727257		985536	570342	1265040	18795000	20509000	22352300
780	2061975198	sg4i_00014460 RNA-binding protein Hfq [Thermophilic enrichment culture SG0.5JP960 (454-Illumina assembly v2)]	430626996	HAISTFTPAR	N14		1244870	2095650	1109890	863879	658637
780	2061975198	sg4i_00014460 RNA-binding protein Hfq [Thermophilic enrichment culture SG0.5JP960 (454-Illumina assembly v2)]	430605121	SINIQDAFLNQLR	N14		1498690	1269380	1146590	1115690	1040000	952999			136556
788	2061975206	sg4i_00014540 Zn-dependent carboxypeptidase [Thermophilic enrichment culture SG0.5JP960 (454-Illumina assembly v2)]	431028407	AETIGLLASER	N14									843347	612767
788	2061975206	sg4i_00014540 Zn-dependent carboxypeptidase [Thermophilic enrichment culture SG0.5JP960 (454-Illumina assembly v2)]	430699534	EFSLFILR	N14								1241910	1455790	1744490
788	2061975206	sg4i_00014540 Zn-dependent carboxypeptidase [Thermophilic enrichment culture SG0.5JP960 (454-Illumina assembly v2)]	430683174	LDESEHPFMITLGPGDAR	N14	Plus1Oxy:9							485140		559589
788	2061975206	sg4i_00014540 Zn-dependent carboxypeptidase [Thermophilic enrichment culture SG0.5JP960 (454-Illumina assembly v2)]	430683858	QADFSMLAPYLER	N14	Plus1Oxy:6							366869		260640
788	2061975206	sg4i_00014540 Zn-dependent carboxypeptidase [Thermophilic enrichment culture SG0.5JP960 (454-Illumina assembly v2)]	431112480	RYFPELAR	N14					580994	429160	356981	166249
788	2061975206	sg4i_00014540 Zn-dependent carboxypeptidase [Thermophilic enrichment culture SG0.5JP960 (454-Illumina assembly v2)]	430688260	TPDELIR	N14		25639900	28576900	25269800	2793780	4315040	2881180	5428570	4957730	6038600
794	2061975214	sg4i_00014620 Nitroreductase [Thermophilic enrichment culture SG0.5JP960 (454-Illumina assembly v2)]	431094283	HALDVIR	N14								406638
812	2061975241	sg4i_00014890 Carbon dioxide concentrating mechanism/carboxysome shell protein [Thermophilic enrichment culture SG0.5JP960 (454-Illumina assembly v2)]	430682859	AAVEAGAEAAQR	N14								145013		154507
812	2061975241	sg4i_00014890 Carbon dioxide concentrating mechanism/carboxysome shell protein [Thermophilic enrichment culture SG0.5JP960 (454-Illumina assembly v2)]	430587810	GLTAAIEAADTMLK	N14				1294440	345652
812	2061975241	sg4i_00014890 Carbon dioxide concentrating mechanism/carboxysome shell protein [Thermophilic enrichment culture SG0.5JP960 (454-Illumina assembly v2)]	430682992	IGELVAAHVIPR	N14		1494080		1630100	2348370	2264220	1959270	11728900	12411300	10781300
812	2061975241	sg4i_00014890 Carbon dioxide concentrating mechanism/carboxysome shell protein [Thermophilic enrichment culture SG0.5JP960 (454-Illumina assembly v2)]	430769431	MNQSLGLIETR	N14					1022160	927681		2448160	2366100	1931300
813	2061975242	sg4i_00014900 Carbon dioxide concentrating mechanism/carboxysome shell protein [Thermophilic enrichment culture SG0.5JP960 (454-Illumina assembly v2)]	430682853	AANVEIVGTEK	N14			1040220		325704	723909	480867	1068630	1226220	1693130
813	2061975242	sg4i_00014900 Carbon dioxide concentrating mechanism/carboxysome shell protein [Thermophilic enrichment culture SG0.5JP960 (454-Illumina assembly v2)]	430771518	MNESLGLIETR	N14						2721280	2870990		614315
816	2061975245	sg4i_00014930 Ribulose-5-phosphate 4-epimerase and related epimerases and aldolases [Thermophilic enrichment culture SG0.5JP960 (454-Illumina assembly v2)]	430918775	NYVAANDGNITAK	N14								4636160
821	2061975252	sg4i_00015000 monosaccharide ABC transporter substrate-binding protein, CUT2 family (TC 3.A.1.2.-) [Thermophilic enrichment culture SG0.5JP960 (454-Illumina assembly v2)]	430640753	LVEETGGNAK	N14									12462
821	2061975252	sg4i_00015000 monosaccharide ABC transporter substrate-binding protein, CUT2 family (TC 3.A.1.2.-) [Thermophilic enrichment culture SG0.5JP960 (454-Illumina assembly v2)]	430741471	VDTFSANGDSAK	N14							94864
28092	2061975258	sg4i_00015060 asparaginyl-tRNA synthetase (EC 6.1.1.22) [Thermophilic enrichment culture SG0.5JP960 (454-Illumina assembly v2)]	430737425	IDDPALLER	N14						480280
28092	2061975258	sg4i_00015060 asparaginyl-tRNA synthetase (EC 6.1.1.22) [Thermophilic enrichment culture SG0.5JP960 (454-Illumina assembly v2)]	430922887	ITYDEAIAFLQR	N14								1789560	1248270	2756380
28092	2061975258	sg4i_00015060 asparaginyl-tRNA synthetase (EC 6.1.1.22) [Thermophilic enrichment culture SG0.5JP960 (454-Illumina assembly v2)]	430756932	LENVTAPFPR	N14					768261	990692	718283
28093	2061975259	sg4i_00015070 acetate kinase (EC 2.7.2.1) [Thermophilic enrichment culture SG0.5JP960 (454-Illumina assembly v2)]	430735327	EELTINEVNSMLNK	N14					322845		748561
826	2061975260	sg4i_00015080 3-hydroxyacyl-CoA dehydrogenase (EC 1.1.1.35) [Thermophilic enrichment culture SG0.5JP960 (454-Illumina assembly v2)]	430588879	AELSHLAGVDLVIETITEDLEAK	N14				608103			358414
826	2061975260	sg4i_00015080 3-hydroxyacyl-CoA dehydrogenase (EC 1.1.1.35) [Thermophilic enrichment culture SG0.5JP960 (454-Illumina assembly v2)]	430749436	FGLDSVLAALER	N14		913799	743362	959600
828	2061975264	sg4i_00015120 Cytosine deaminase and related metal-dependent hydrolases [Thermophilic enrichment culture SG0.5JP960 (454-Illumina assembly v2)]	430766369	AGALLTAAEMIR	N14		1919920	1899260	1206360
828	2061975264	sg4i_00015120 Cytosine deaminase and related metal-dependent hydrolases [Thermophilic enrichment culture SG0.5JP960 (454-Illumina assembly v2)]	430723376	DGAEAVWMGDIAGR	N14									218800	253617
828	2061975264	sg4i_00015120 Cytosine deaminase and related metal-dependent hydrolases [Thermophilic enrichment culture SG0.5JP960 (454-Illumina assembly v2)]	430905542	GVTLDPTVLPAAEALAMATR	N14		574794
828	2061975264	sg4i_00015120 Cytosine deaminase and related metal-dependent hydrolases [Thermophilic enrichment culture SG0.5JP960 (454-Illumina assembly v2)]	430709388	LAEAVAFAR	N14			971842	1820440
28099	2061975282	sg4i_00015300 Rieske Fe-S protein [Thermophilic enrichment culture SG0.5JP960 (454-Illumina assembly v2)]	430634342	FAVDPLLQSAGDSDFVR	N14		723436				905764	601235
842	2061975284	sg4i_00015320 Carbonic anhydrases/acetyltransferases, isoleucine patch superfamily [Thermophilic enrichment culture SG0.5JP960 (454-Illumina assembly v2)]	431014627	WLAVGVPAKPVR	N14							341583
28100	2061975290	sg4i_00015380 histidinol phosphate aminotransferase apoenzyme (EC 2.6.1.9) [Thermophilic enrichment culture SG0.5JP960 (454-Illumina assembly v2)]	430918368	ALEDVLATLR	N14					869651	920091	614856
848	2061975291	sg4i_00015390 tryptophan synthase, alpha subunit [Thermophilic enrichment culture SG0.5JP960 (454-Illumina assembly v2)]	430739428	VDEFLDTVK	N14				2351030		394721
849	2061975292	sg4i_00015400 tryptophan synthase, beta chain (EC 4.2.1.20) [Thermophilic enrichment culture SG0.5JP960 (454-Illumina assembly v2)]	430756233	AEVGELLR	N14		7159870	6490600	8892080	33629200	34925200	40424300
849	2061975292	sg4i_00015400 tryptophan synthase, beta chain (EC 4.2.1.20) [Thermophilic enrichment culture SG0.5JP960 (454-Illumina assembly v2)]	430586432	FVPETLMSALLELEEAYLR	N14		2590710	2667840	2591250	252466		259201
849	2061975292	sg4i_00015400 tryptophan synthase, beta chain (EC 4.2.1.20) [Thermophilic enrichment culture SG0.5JP960 (454-Illumina assembly v2)]	430953524	GIDTGEHAATLTK	N14			294970
851	2061975295	sg4i_00015430 anthranilate phosphoribosyltransferase (EC 2.4.2.18) [Thermophilic enrichment culture SG0.5JP960 (454-Illumina assembly v2)]	430862773	ATHAQIGSLVTALK	N14						594932
851	2061975295	sg4i_00015430 anthranilate phosphoribosyltransferase (EC 2.4.2.18) [Thermophilic enrichment culture SG0.5JP960 (454-Illumina assembly v2)]	430735564	LAADVVDGGLAAR	N14						388509
857	2061975306	sg4i_00015540 Tryptophan RNA-binding attenuator protein. [Thermophilic enrichment culture SG0.5JP960 (454-Illumina assembly v2)]	430763150	YGVVDTEKV	N14		2723520		3734860		481426	651761
863	2061975316	sg4i_00015640 SSU ribosomal protein S1P [Thermophilic enrichment culture SG0.5JP960 (454-Illumina assembly v2)]	430963221	ILDINPAEKR	N14					3203970	2113860	1357050
863	2061975316	sg4i_00015640 SSU ribosomal protein S1P [Thermophilic enrichment culture SG0.5JP960 (454-Illumina assembly v2)]	430780922	MAELKPGDIVEGTVQR	N14						350521
867	2061975326	sg4i_00015740 Predicted xylanase/chitin deacetylase [Thermophilic enrichment culture SG0.5JP960 (454-Illumina assembly v2)]	431064912	VVLLTFDDGPKEEEMLTDILDTLDR	N14	Plus1Oxy:15									527339
868	2061975330	sg4i_00015780 D-3-phosphoglycerate dehydrogenase (EC 1.1.1.95) [Thermophilic enrichment culture SG0.5JP960 (454-Illumina assembly v2)]	430790275	GLNVTMNK	N14		69935600	88921000	86000700	7702340	8169930	8181280
868	2061975330	sg4i_00015780 D-3-phosphoglycerate dehydrogenase (EC 1.1.1.95) [Thermophilic enrichment culture SG0.5JP960 (454-Illumina assembly v2)]	430983039	IGTEVAKR	N14				229184		1642080
868	2061975330	sg4i_00015780 D-3-phosphoglycerate dehydrogenase (EC 1.1.1.95) [Thermophilic enrichment culture SG0.5JP960 (454-Illumina assembly v2)]	430874469	IVQIDKYPVDVAPE	N14		1373170
868	2061975330	sg4i_00015780 D-3-phosphoglycerate dehydrogenase (EC 1.1.1.95) [Thermophilic enrichment culture SG0.5JP960 (454-Illumina assembly v2)]	430922135	QASPDVIGQLSR	N14					535646		457333
868	2061975330	sg4i_00015780 D-3-phosphoglycerate dehydrogenase (EC 1.1.1.95) [Thermophilic enrichment culture SG0.5JP960 (454-Illumina assembly v2)]	430586068	TGLTEDELAAVIGDYDALLVR	N14		429131	384953	554609	328490		459924
881	2061975350	sg4i_00015980 Pyridoxamine 5''-phosphate oxidase. [Thermophilic enrichment culture SG0.5JP960 (454-Illumina assembly v2)]	430981099	RVAEALENVPFR	N14		3618330	8035530	6112890	4499340	4652300	4607910
900	2061975382	sg4i_00016300 ATP-dependent nuclease subunit B [Thermophilic enrichment culture SG0.5JP960 (454-Illumina assembly v2)]	430722678	TGLLLEPGEDGEEAAER	N14								847465	675439	520783
914	2061975405	sg4i_00016530 O-acetylhomoserine sulfhydrolase (EC 2.5.1.49) [Thermophilic enrichment culture SG0.5JP960 (454-Illumina assembly v2)]	430732926	AIFAETIGNPYGDVLDIEK	N14		1296430	1701420	1780390	4076590	6523300	3893080
914	2061975405	sg4i_00016530 O-acetylhomoserine sulfhydrolase (EC 2.5.1.49) [Thermophilic enrichment culture SG0.5JP960 (454-Illumina assembly v2)]	301859623	DTEHAANLFALK	N14			6814080	5679410	15702000	11456100	13499000		555844	409008
914	2061975405	sg4i_00016530 O-acetylhomoserine sulfhydrolase (EC 2.5.1.49) [Thermophilic enrichment culture SG0.5JP960 (454-Illumina assembly v2)]	430804447	FHFVDPSDPENFR	N14					1248330	1657960	2059830
914	2061975405	sg4i_00016530 O-acetylhomoserine sulfhydrolase (EC 2.5.1.49) [Thermophilic enrichment culture SG0.5JP960 (454-Illumina assembly v2)]	430891654	GAGDEIVASSR	N14								260838	322569	474066
914	2061975405	sg4i_00016530 O-acetylhomoserine sulfhydrolase (EC 2.5.1.49) [Thermophilic enrichment culture SG0.5JP960 (454-Illumina assembly v2)]	430946228	GGTWNLFAVTLPK	N14						307628
914	2061975405	sg4i_00016530 O-acetylhomoserine sulfhydrolase (EC 2.5.1.49) [Thermophilic enrichment culture SG0.5JP960 (454-Illumina assembly v2)]	430933673	GQGAILTFGIK	N14		1319510		323198	1650300	892874	991437
914	2061975405	sg4i_00016530 O-acetylhomoserine sulfhydrolase (EC 2.5.1.49) [Thermophilic enrichment culture SG0.5JP960 (454-Illumina assembly v2)]	430636125	HSENALAVAR	N14					2832490	2828960	3461400
914	2061975405	sg4i_00016530 O-acetylhomoserine sulfhydrolase (EC 2.5.1.49) [Thermophilic enrichment culture SG0.5JP960 (454-Illumina assembly v2)]	430988988	LAAAGVSPGMIR	N14		2696610	2471880	2119980	690396		896405
914	2061975405	sg4i_00016530 O-acetylhomoserine sulfhydrolase (EC 2.5.1.49) [Thermophilic enrichment culture SG0.5JP960 (454-Illumina assembly v2)]	430609843	LSVGTEHIDDIIWDLDQAIAASQA	N14		1086970	1505340	1095110	6076320	7037960	5632690	265179
914	2061975405	sg4i_00016530 O-acetylhomoserine sulfhydrolase (EC 2.5.1.49) [Thermophilic enrichment culture SG0.5JP960 (454-Illumina assembly v2)]	431011757	SLIIHPASTTHSQLNE	N14					1901100	952506	1745950
914	2061975405	sg4i_00016530 O-acetylhomoserine sulfhydrolase (EC 2.5.1.49) [Thermophilic enrichment culture SG0.5JP960 (454-Illumina assembly v2)]	430634205	VAALEGGVGALALSSGQAAITYSILNIAGAGDEIVASSR	N14						259129
915	2061975408	sg4i_00016560 leucyl-tRNA synthetase (EC 6.1.1.4) [Thermophilic enrichment culture SG0.5JP960 (454-Illumina assembly v2)]	430770934	FGLPIIEVVK	N14		377145		410264		204496	486675
915	2061975408	sg4i_00016560 leucyl-tRNA synthetase (EC 6.1.1.4) [Thermophilic enrichment culture SG0.5JP960 (454-Illumina assembly v2)]	430678923	LYQEQAAR	N14					191249		89800
927	2061975425	sg4i_00016730 L-glutamine synthetase (EC 6.3.1.2) [Thermophilic enrichment culture SG0.5JP960 (454-Illumina assembly v2)]	430905484	GNENAFYDETDELGLSSVAK	N14								1208240	991904	1355690
927	2061975425	sg4i_00016730 L-glutamine synthetase (EC 6.3.1.2) [Thermophilic enrichment culture SG0.5JP960 (454-Illumina assembly v2)]	430945085	NNLDPGKPVNSNIFIMSEEER	N14	Plus1Oxy:16								340846
927	2061975425	sg4i_00016730 L-glutamine synthetase (EC 6.3.1.2) [Thermophilic enrichment culture SG0.5JP960 (454-Illumina assembly v2)]	430682579	TQVHPWELDQYLK	N14							468854	3218850	2968840	4736350
931	2061975432	sg4i_00016800 hypothetical protein [Thermophilic enrichment culture SG0.5JP960 (454-Illumina assembly v2)]	430588891	TVPVLDAESLLAALDGYVR	N14		760001		429703	568118	476286	1027770
938	2061975444	sg4i_00016920 thymidylate synthase (EC 2.1.1.45) [Thermophilic enrichment culture SG0.5JP960 (454-Illumina assembly v2)]	430944412	SIFEYEPDDIELVGYNPHGAIK	N14								880864
941	2061975453	sg4i_00017010 ABC-type sugar transport system, periplasmic component [Thermophilic enrichment culture SG0.5JP960 (454-Illumina assembly v2)]	431013196	KAWNTVIELR	N14			3128400	1378210
945	2061975461	sg4i_00017090 orotate phosphoribosyltransferase (EC 2.4.2.10) [Thermophilic enrichment culture SG0.5JP960 (454-Illumina assembly v2)]	430820367	IGRDQLELLR	N14		1180670	843789	626044
947	2061975463	sg4i_00017110 carbamoyl-phosphate synthase large subunit [Thermophilic enrichment culture SG0.5JP960 (454-Illumina assembly v2)]	430919798	AGVLEQENIR	N14			1158090	2688270			355389
947	2061975463	sg4i_00017110 carbamoyl-phosphate synthase large subunit [Thermophilic enrichment culture SG0.5JP960 (454-Illumina assembly v2)]	430741022	DIVAAGLR	N14		96786400	82684600	78096300	25843200	32662500	23928900	8669230	11796400
947	2061975463	sg4i_00017110 carbamoyl-phosphate synthase large subunit [Thermophilic enrichment culture SG0.5JP960 (454-Illumina assembly v2)]	430959642	GFYQLGFK	N14					339218	279015
947	2061975463	sg4i_00017110 carbamoyl-phosphate synthase large subunit [Thermophilic enrichment culture SG0.5JP960 (454-Illumina assembly v2)]	271695378	TFEESLLK	N14		1533110			2903470	3074920	1205960
951	2061975471	sg4i_00017190 Isoleucyl-tRNA synthetase (EC 6.1.1.5) [Thermophilic enrichment culture SG0.5JP960 (454-Illumina assembly v2)]	430911239	DYSQTLNLPK	N14				699844				824906	1086870	487765
951	2061975471	sg4i_00017190 Isoleucyl-tRNA synthetase (EC 6.1.1.5) [Thermophilic enrichment culture SG0.5JP960 (454-Illumina assembly v2)]	430938929	GNLPQAEPK	N14								127502		173699
952	2061975472	sg4i_00017200 DivIVA domain [Thermophilic enrichment culture SG0.5JP960 (454-Illumina assembly v2)]	430588561	GYDEDEVNEFLDQIIKDYEALIR	N14		4438650	2984410	2194820	599963	577063	468809
952	2061975472	sg4i_00017200 DivIVA domain [Thermophilic enrichment culture SG0.5JP960 (454-Illumina assembly v2)]	430831462	LGHFSNIEETLSK	N14		3958160		1615710	1676190	1893710	1613260			383628
958	2061975482	sg4i_00017300 cell division protein FtsZ [Thermophilic enrichment culture SG0.5JP960 (454-Illumina assembly v2)]	430774478	MIEFGVK	N14		4035170	5353310	2488730	36555100	14198200	10764200	48675100	47047900	47881200
28141	2061975483	sg4i_00017310 cell division protein FtsA [Thermophilic enrichment culture SG0.5JP960 (454-Illumina assembly v2)]	430782198	GAIVDIDKTVESIR	N14							500432
28141	2061975483	sg4i_00017310 cell division protein FtsA [Thermophilic enrichment culture SG0.5JP960 (454-Illumina assembly v2)]	430670149	VTEIFQLIR	N14		645513	616449	1032360	254326	266362	545209
28141	2061975483	sg4i_00017310 cell division protein FtsA [Thermophilic enrichment culture SG0.5JP960 (454-Illumina assembly v2)]	438168810	VTEIFQLIRDEVK	N14						341771
43235	2061975498	sg4i_00017460 mraZ protein [Thermophilic enrichment culture SG0.5JP960 (454-Illumina assembly v2)]	430736160	DALGPTFVITR	N14		695294
972	2061975500	sg4i_00017480 adenosylhomocysteinase (EC 3.3.1.1) [Thermophilic enrichment culture SG0.5JP960 (454-Illumina assembly v2)]	430819774	LKLESLGIAIDR	N14							303018
972	2061975500	sg4i_00017480 adenosylhomocysteinase (EC 3.3.1.1) [Thermophilic enrichment culture SG0.5JP960 (454-Illumina assembly v2)]	430734032	SIIADPALAPEGR	N14			982893		235716
972	2061975500	sg4i_00017480 adenosylhomocysteinase (EC 3.3.1.1) [Thermophilic enrichment culture SG0.5JP960 (454-Illumina assembly v2)]	430918244	VLNVPYAIDEQVAR	N14								902864	807156
974	2061975502	sg4i_00017500 L-arabinose isomerase (EC 5.3.1.4) [Thermophilic enrichment culture SG0.5JP960 (454-Illumina assembly v2)]	431046687	DIPWSTIDMDFMNTNQSAHGDR	N14	Plus1Oxy:9,Plus1Oxy:12							9769840	8221780	9882300
974	2061975502	sg4i_00017500 L-arabinose isomerase (EC 5.3.1.4) [Thermophilic enrichment culture SG0.5JP960 (454-Illumina assembly v2)]	431047896	GYGIGDLVER	N14		1169430	2424950
974	2061975502	sg4i_00017500 L-arabinose isomerase (EC 5.3.1.4) [Thermophilic enrichment culture SG0.5JP960 (454-Illumina assembly v2)]	430693663	IAEGLDLDPAVPYR	N14					438250	490269		20624200	17394100	20788400
974	2061975502	sg4i_00017500 L-arabinose isomerase (EC 5.3.1.4) [Thermophilic enrichment culture SG0.5JP960 (454-Illumina assembly v2)]	430824223	IEVHPLGIGGK	N14							585767	20816800	13861500	12027000
974	2061975502	sg4i_00017500 L-arabinose isomerase (EC 5.3.1.4) [Thermophilic enrichment culture SG0.5JP960 (454-Illumina assembly v2)]	430682027	KIAEGLDLDPAVPYR	N14							438403	5449570	3533240	6011380
974	2061975502	sg4i_00017500 L-arabinose isomerase (EC 5.3.1.4) [Thermophilic enrichment culture SG0.5JP960 (454-Illumina assembly v2)]	431044745	LMDEYAEK	N14	Plus1Oxy:2							11653800	15540300	19845500
974	2061975502	sg4i_00017500 L-arabinose isomerase (EC 5.3.1.4) [Thermophilic enrichment culture SG0.5JP960 (454-Illumina assembly v2)]	430681618	LMEQGYGFAGEGDWK	N14	Plus1Oxy:2							8544630	7713510	10976800
974	2061975502	sg4i_00017500 L-arabinose isomerase (EC 5.3.1.4) [Thermophilic enrichment culture SG0.5JP960 (454-Illumina assembly v2)]	430707862	NTDPLQFR	N14					1537740	937827	1510890	36838400	31173100	40054000
974	2061975502	sg4i_00017500 L-arabinose isomerase (EC 5.3.1.4) [Thermophilic enrichment culture SG0.5JP960 (454-Illumina assembly v2)]	431056109	QELQLGEMYWK	N14	Plus1Oxy:8							16048500	13906100	15015700
974	2061975502	sg4i_00017500 L-arabinose isomerase (EC 5.3.1.4) [Thermophilic enrichment culture SG0.5JP960 (454-Illumina assembly v2)]	430687512	QVLTTPDGIR	N14							643861	19770400	17081900	18896100
974	2061975502	sg4i_00017500 L-arabinose isomerase (EC 5.3.1.4) [Thermophilic enrichment culture SG0.5JP960 (454-Illumina assembly v2)]	430634461	SGPAVNASVIDLGNR	N14					1192680	1160310	526019	1606320	1157040	1489930
974	2061975502	sg4i_00017500 L-arabinose isomerase (EC 5.3.1.4) [Thermophilic enrichment culture SG0.5JP960 (454-Illumina assembly v2)]	431063030	TDTFEDLHGMR	N14								459347
974	2061975502	sg4i_00017500 L-arabinose isomerase (EC 5.3.1.4) [Thermophilic enrichment culture SG0.5JP960 (454-Illumina assembly v2)]	430990915	VKPYEFWFATGSQHLYGPETLEEVER	N14		937956
974	2061975502	sg4i_00017500 L-arabinose isomerase (EC 5.3.1.4) [Thermophilic enrichment culture SG0.5JP960 (454-Illumina assembly v2)]	430683422	VSDADVNR	N14						346952		12184900	15006400	15670500
975	2061975503	sg4i_00017510 L-ribulokinase (EC 2.7.1.16) [Thermophilic enrichment culture SG0.5JP960 (454-Illumina assembly v2)]	430918215	IWQILDEAPEIYEK	N14			326978
975	2061975503	sg4i_00017510 L-ribulokinase (EC 2.7.1.16) [Thermophilic enrichment culture SG0.5JP960 (454-Illumina assembly v2)]	430919996	LENLIETK	N14					499070	351727			1717720	1382730
975	2061975503	sg4i_00017510 L-ribulokinase (EC 2.7.1.16) [Thermophilic enrichment culture SG0.5JP960 (454-Illumina assembly v2)]	431086337	LRGDILPLGAK	N14								607044	556088
28144	2061975504	sg4i_00017520 L-ribulose 5-phosphate 4-epimerase (EC 5.1.3.4) [Thermophilic enrichment culture SG0.5JP960 (454-Illumina assembly v2)]	430681630	DAEEAVHNAVVLEEVAK	N14								2215020	2558200	2078660
28144	2061975504	sg4i_00017520 L-ribulose 5-phosphate 4-epimerase (EC 5.1.3.4) [Thermophilic enrichment culture SG0.5JP960 (454-Illumina assembly v2)]	430693742	DKDPLAVPGVLVHGHAPFAWGR	N14								983574	1806480
28144	2061975504	sg4i_00017520 L-ribulose 5-phosphate 4-epimerase (EC 5.1.3.4) [Thermophilic enrichment culture SG0.5JP960 (454-Illumina assembly v2)]	430681709	LALNTLLLNPEASPISQALLDK	N14								1495940	1231010	1501010
28144	2061975504	sg4i_00017520 L-ribulose 5-phosphate 4-epimerase (EC 5.1.3.4) [Thermophilic enrichment culture SG0.5JP960 (454-Illumina assembly v2)]	430683340	LRPSSDTPTHLVLYK	N14								4965090	5996430	7282230
28144	2061975504	sg4i_00017520 L-ribulose 5-phosphate 4-epimerase (EC 5.1.3.4) [Thermophilic enrichment culture SG0.5JP960 (454-Illumina assembly v2)]	309878220	QVLEANLALPR	N14									3280570
28144	2061975504	sg4i_00017520 L-ribulose 5-phosphate 4-epimerase (EC 5.1.3.4) [Thermophilic enrichment culture SG0.5JP960 (454-Illumina assembly v2)]	431087246	SDTPTHLVLYK	N14								2103550	1740010	1940340
28144	2061975504	sg4i_00017520 L-ribulose 5-phosphate 4-epimerase (EC 5.1.3.4) [Thermophilic enrichment culture SG0.5JP960 (454-Illumina assembly v2)]	431055757	TGNVIAETFR	N14				673867
987	2061975523	sg4i_00017710 thiol peroxidase (atypical 2-Cys peroxiredoxin) (EC 1.11.1.5) [Thermophilic enrichment culture SG0.5JP960 (454-Illumina assembly v2)]	430806243	GNPITLLGPELKPGDKAPDAVVSK	N14		1902970	3058140	1156890	2879340	1793090	3001110
987	2061975523	sg4i_00017710 thiol peroxidase (atypical 2-Cys peroxiredoxin) (EC 1.11.1.5) [Thermophilic enrichment culture SG0.5JP960 (454-Illumina assembly v2)]	430848280	HMDFGNK	N14		649490	1323010	625664
987	2061975523	sg4i_00017710 thiol peroxidase (atypical 2-Cys peroxiredoxin) (EC 1.11.1.5) [Thermophilic enrichment culture SG0.5JP960 (454-Illumina assembly v2)]	430969076	VVVLSDHK	N14			484814	635970	915289	1119460	1026300
987	2061975523	sg4i_00017710 thiol peroxidase (atypical 2-Cys peroxiredoxin) (EC 1.11.1.5) [Thermophilic enrichment culture SG0.5JP960 (454-Illumina assembly v2)]	430706479	WCGAAGVDR	N14								617560	631719	921345
45368	2061975524	sg4i_00017720 Protein of unknown function (DUF1499). [Thermophilic enrichment culture SG0.5JP960 (454-Illumina assembly v2)]	430771557	GSFGDLGSNYR	N14								236867
988	2061975527	sg4i_00017750 Guanylate kinase [Thermophilic enrichment culture SG0.5JP960 (454-Illumina assembly v2)]	430927186	FEEMAAR	N14			515261		459621		562316
988	2061975527	sg4i_00017750 Guanylate kinase [Thermophilic enrichment culture SG0.5JP960 (454-Illumina assembly v2)]	430748195	NTIADMVGTTFGMK	N14		758533	1162440	1209230
990	2061975530	sg4i_00017780 Predicted oxidoreductases (related to aryl-alcohol dehydrogenases) [Thermophilic enrichment culture SG0.5JP960 (454-Illumina assembly v2)]	438189765	KGLELAER	N14					372301	1400740	385682
990	2061975530	sg4i_00017780 Predicted oxidoreductases (related to aryl-alcohol dehydrogenases) [Thermophilic enrichment culture SG0.5JP960 (454-Illumina assembly v2)]	430655812	LPLASGLLTGK	N14			743290		1210030	1202470	1106360
993	2061975539	sg4i_00017870 oligopeptidase F. Metallo peptidase. MEROPS family M03B [Thermophilic enrichment culture SG0.5JP960 (454-Illumina assembly v2)]	430922265	AFIDDPGLAPYR	N14				1342080	3678990	3134870	4369950
993	2061975539	sg4i_00017870 oligopeptidase F. Metallo peptidase. MEROPS family M03B [Thermophilic enrichment culture SG0.5JP960 (454-Illumina assembly v2)]	430920913	SGGSDYSINILK	N14								596218	913602	868290
28158	2061975573	sg4i_00018210 ABC-type branched-chain amino acid transport systems, periplasmic component [Thermophilic enrichment culture SG0.5JP960 (454-Illumina assembly v2)]	430865880	DRRPAPGDVAR	N14			742291
28158	2061975573	sg4i_00018210 ABC-type branched-chain amino acid transport systems, periplasmic component [Thermophilic enrichment culture SG0.5JP960 (454-Illumina assembly v2)]	430770829	NVALLYPGTR	N14		596042
28158	2061975573	sg4i_00018210 ABC-type branched-chain amino acid transport systems, periplasmic component [Thermophilic enrichment culture SG0.5JP960 (454-Illumina assembly v2)]	430748129	QIAAANPQAVFVPAPER	N14				331281
28158	2061975573	sg4i_00018210 ABC-type branched-chain amino acid transport systems, periplasmic component [Thermophilic enrichment culture SG0.5JP960 (454-Illumina assembly v2)]	430683036	SLTSDLPALGYDAAQLLIQALGR	N14		1600330	1030250	1150130				129887		86060
28158	2061975573	sg4i_00018210 ABC-type branched-chain amino acid transport systems, periplasmic component [Thermophilic enrichment culture SG0.5JP960 (454-Illumina assembly v2)]	430808022	SYLDGVVAATPLHK	N14										351816
1014	2061975582	sg4i_00018300 arginyl-tRNA synthetase [Thermophilic enrichment culture SG0.5JP960 (454-Illumina assembly v2)]	430586787	GAALGDAIASLLEWTGYDVTR	N14			202365
1014	2061975582	sg4i_00018300 arginyl-tRNA synthetase [Thermophilic enrichment culture SG0.5JP960 (454-Illumina assembly v2)]	430611544	LAEILAADR	N14		15169600	14216300	16471400	3024460	1484720	2988420
38484	2061975585	sg4i_00018330 hypothetical protein [Thermophilic enrichment culture SG0.5JP960 (454-Illumina assembly v2)]	430697695	YSTDVAWR	N14		3836110	4321900	4597700	1019600	679574	676963	310270
38486	2061975588	sg4i_00018360 GTP cyclohydrolase II/3,4-dihydroxy-2-butanone 4-phosphate synthase [Thermophilic enrichment culture SG0.5JP960 (454-Illumina assembly v2)]	430837518	ITPEIVNFMATHGR	N14		2820650	2501740	1284200
38486	2061975588	sg4i_00018360 GTP cyclohydrolase II/3,4-dihydroxy-2-butanone 4-phosphate synthase [Thermophilic enrichment culture SG0.5JP960 (454-Illumina assembly v2)]	430864649	KIVGLEGYGLR	N14		608087
1024	2061975599	sg4i_00018470 phosphoenolpyruvate-protein phosphotransferase [Thermophilic enrichment culture SG0.5JP960 (454-Illumina assembly v2)]	430733841	ANIDLPAEAETAR	N14			477033
1024	2061975599	sg4i_00018470 phosphoenolpyruvate-protein phosphotransferase [Thermophilic enrichment culture SG0.5JP960 (454-Illumina assembly v2)]	430605683	SLGLPAVVSLGDISSIVEDGQEVVLDGR	N14		604569	446373	717434
1026	2061975601	sg4i_00018490 adenosylhomocysteinase (EC 3.3.1.1) [Thermophilic enrichment culture SG0.5JP960 (454-Illumina assembly v2)]	430591633	ALEAAMDGFR	N14		7706630	8119840	5107460
1026	2061975601	sg4i_00018490 adenosylhomocysteinase (EC 3.3.1.1) [Thermophilic enrichment culture SG0.5JP960 (454-Illumina assembly v2)]	430728625	AVNDSYTK	N14								322303
1026	2061975601	sg4i_00018490 adenosylhomocysteinase (EC 3.3.1.1) [Thermophilic enrichment culture SG0.5JP960 (454-Illumina assembly v2)]	430620026	DGVLQFPVIAVNDSYTK	N14		1953660	2708280	2762940
1026	2061975601	sg4i_00018490 adenosylhomocysteinase (EC 3.3.1.1) [Thermophilic enrichment culture SG0.5JP960 (454-Illumina assembly v2)]	430809435	DHGIAVFAIR	N14		1173210		1207120
1026	2061975601	sg4i_00018490 adenosylhomocysteinase (EC 3.3.1.1) [Thermophilic enrichment culture SG0.5JP960 (454-Illumina assembly v2)]	430833606	DVHRVPEAIDR	N14		1349800	13108200	2837890			1013500
1026	2061975601	sg4i_00018490 adenosylhomocysteinase (EC 3.3.1.1) [Thermophilic enrichment culture SG0.5JP960 (454-Illumina assembly v2)]	430762307	EFVEEYR	N14		1234340	1636690	1107700
1026	2061975601	sg4i_00018490 adenosylhomocysteinase (EC 3.3.1.1) [Thermophilic enrichment culture SG0.5JP960 (454-Illumina assembly v2)]	430588616	GAGANVIVTEVDPIR	N14		1899610	3141120	2436100
1026	2061975601	sg4i_00018490 adenosylhomocysteinase (EC 3.3.1.1) [Thermophilic enrichment culture SG0.5JP960 (454-Illumina assembly v2)]	430586392	GVVGSTEETTTGVIR	N14		2889910	4083300	2340370
1026	2061975601	sg4i_00018490 adenosylhomocysteinase (EC 3.3.1.1) [Thermophilic enrichment culture SG0.5JP960 (454-Illumina assembly v2)]	430586682	INLAAAEGHPASVMDMSFANQALAAEFLASHAAGLTR	N14		732923	1692870
1026	2061975601	sg4i_00018490 adenosylhomocysteinase (EC 3.3.1.1) [Thermophilic enrichment culture SG0.5JP960 (454-Illumina assembly v2)]	228241585	IYVLGEGR	N14		149678000	200423000	146149000	92041700	84678700	87668900	31715100	20419900	22305400
1026	2061975601	sg4i_00018490 adenosylhomocysteinase (EC 3.3.1.1) [Thermophilic enrichment culture SG0.5JP960 (454-Illumina assembly v2)]	430592934	LAAMGIEIDR	N14		2977370	5714870	5260470
1026	2061975601	sg4i_00018490 adenosylhomocysteinase (EC 3.3.1.1) [Thermophilic enrichment culture SG0.5JP960 (454-Illumina assembly v2)]	430818785	LINLAAAEGHPASVMDMSFANQALAAEFLASHAAGLTR	N14		6449020	10191100	11568200
1026	2061975601	sg4i_00018490 adenosylhomocysteinase (EC 3.3.1.1) [Thermophilic enrichment culture SG0.5JP960 (454-Illumina assembly v2)]	430591679	TTGTDVQHDVR	N14				869133
1026	2061975601	sg4i_00018490 adenosylhomocysteinase (EC 3.3.1.1) [Thermophilic enrichment culture SG0.5JP960 (454-Illumina assembly v2)]	430605830	WAQELTPEAR	N14		3861360	3439250	4394330
1027	2061975602	sg4i_00018500 Uncharacterized conserved protein [Thermophilic enrichment culture SG0.5JP960 (454-Illumina assembly v2)]	430756494	ATNTPVVILQEK	N14			1527160			976503
1027	2061975602	sg4i_00018500 Uncharacterized conserved protein [Thermophilic enrichment culture SG0.5JP960 (454-Illumina assembly v2)]	430749815	PSDSIALALR	N14		745732	2154930	1671620			932978
1027	2061975602	sg4i_00018500 Uncharacterized conserved protein [Thermophilic enrichment culture SG0.5JP960 (454-Illumina assembly v2)]	430588396	VLPIWIGPSEASAIAMELAGMK	N14		179580	431224
1030	2061975606	sg4i_00018540 hypothetical protein [Thermophilic enrichment culture SG0.5JP960 (454-Illumina assembly v2)]	430642808	QMDVNGEKR	N14	Plus1Oxy:2				2738420	2218350	3826640
28163	2061975607	sg4i_00018550 Zn-ribbon protein, possibly nucleic acid-binding [Thermophilic enrichment culture SG0.5JP960 (454-Illumina assembly v2)]	430752623	IQEIEAELPENLR	N14		2127900	5369150	4904190
1031	2061975608	sg4i_00018560 Phosphotransferase system mannitol/fructose-specific IIA domain (Ntr-type) [Thermophilic enrichment culture SG0.5JP960 (454-Illumina assembly v2)]	430734350	ELIQLLGLDEK	N14				1182330	1519870	1180210	1084480
1031	2061975608	sg4i_00018560 Phosphotransferase system mannitol/fructose-specific IIA domain (Ntr-type) [Thermophilic enrichment culture SG0.5JP960 (454-Illumina assembly v2)]	430620748	HLESETKDDVLKELIQLLGLDEK	N14				68792
1031	2061975608	sg4i_00018560 Phosphotransferase system mannitol/fructose-specific IIA domain (Ntr-type) [Thermophilic enrichment culture SG0.5JP960 (454-Illumina assembly v2)]	430837052	KPEGVEFK	N14		2651950	5819630	6487160		495877
1031	2061975608	sg4i_00018560 Phosphotransferase system mannitol/fructose-specific IIA domain (Ntr-type) [Thermophilic enrichment culture SG0.5JP960 (454-Illumina assembly v2)]	430780159	MELKTPEEFLDLIAEK	N14								267485	198533	830178
1031	2061975608	sg4i_00018560 Phosphotransferase system mannitol/fructose-specific IIA domain (Ntr-type) [Thermophilic enrichment culture SG0.5JP960 (454-Illumina assembly v2)]	430586515	TPEEFLDLIAEK	N14		12127400	12370500	13853100	262588	195506	260436
1035	2061975614	sg4i_00018620 ADP-heptose synthase, bifunctional sugar kinase/adenylyltransferase [Thermophilic enrichment culture SG0.5JP960 (454-Illumina assembly v2)]	430723268	NVVELGAACELVGCVGADEAGTQLLAEVER	N14										327633
1036	2061975615	sg4i_00018630 endoribonuclease L-PSP [Thermophilic enrichment culture SG0.5JP960 (454-Illumina assembly v2)]	430754680	AILEAAGSSLTK	N14		4663470	3617320	3452490
28167	2061975618	sg4i_00018660 hypothetical protein [Thermophilic enrichment culture SG0.5JP960 (454-Illumina assembly v2)]	316828006	EGGGVELR	N14		1269890	1239530	1375690	3189460	2935870	2482840
1043	2061975627	sg4i_00018750 hydroxymethylbilane synthase (EC 2.5.1.61) [Thermophilic enrichment culture SG0.5JP960 (454-Illumina assembly v2)]	430734623	VSAGDYDAAIVAR	N14					103151000
1064	2061975665	sg4i_00019130 Outer membrane receptor proteins, mostly Fe transport [Thermophilic enrichment culture SG0.5JP960 (454-Illumina assembly v2)]	430687104	TSLTDADGR	N14			203552	1341200				229527	326335	396677
1076	2061975681	sg4i_00019290 Sigma 54 modulation protein / S30EA ribosomal protein. [Thermophilic enrichment culture SG0.5JP960 (454-Illumina assembly v2)]	430808327	HEAPTIWQAVDGATR	N14								1015070
1076	2061975681	sg4i_00019290 Sigma 54 modulation protein / S30EA ribosomal protein. [Thermophilic enrichment culture SG0.5JP960 (454-Illumina assembly v2)]	430856712	LAGLKPIAVSHEAPT	N14		393874
1080	2061975691	sg4i_00019390 Acyl-CoA dehydrogenases [Thermophilic enrichment culture SG0.5JP960 (454-Illumina assembly v2)]	430586098	FQGIDYFDIDSLLTEEER	N14		619819							303956	572697
1080	2061975691	sg4i_00019390 Acyl-CoA dehydrogenases [Thermophilic enrichment culture SG0.5JP960 (454-Illumina assembly v2)]	430615722	GFIVPTDTPGFSAR	N14		2604490	3201480	3671380					1284030	1465550
1080	2061975691	sg4i_00019390 Acyl-CoA dehydrogenases [Thermophilic enrichment culture SG0.5JP960 (454-Illumina assembly v2)]	431094803	HMANLESVYTYEGTHDVHSL	N14	Plus1Oxy:2							846798	1053510	1729590
1080	2061975691	sg4i_00019390 Acyl-CoA dehydrogenases [Thermophilic enrichment culture SG0.5JP960 (454-Illumina assembly v2)]	431084201	IMFGKPIGATQIQ	N14	Plus1Oxy:2	8134750	7543820	4457590	10265000	10493000	8448870	913041	651605	898009
1080	2061975691	sg4i_00019390 Acyl-CoA dehydrogenases [Thermophilic enrichment culture SG0.5JP960 (454-Illumina assembly v2)]	430693829	LLPIINDAYIER	N14		867509	3099430	2840140				3153120	3118230	3694870
1080	2061975691	sg4i_00019390 Acyl-CoA dehydrogenases [Thermophilic enrichment culture SG0.5JP960 (454-Illumina assembly v2)]	430682925	PIGATQIQQVR	N14				3388480	1766520		934491	941326	820519	784322
1080	2061975691	sg4i_00019390 Acyl-CoA dehydrogenases [Thermophilic enrichment culture SG0.5JP960 (454-Illumina assembly v2)]	430734028	TGDLDDPSSIR	N14		1083960	2055320	790715
1082	2061975694	sg4i_00019420 Outer membrane receptor proteins, mostly Fe transport [Thermophilic enrichment culture SG0.5JP960 (454-Illumina assembly v2)]	431075721	STGFFNHNALYEINLPQADR	N14								17427000	17296000
1082	2061975694	sg4i_00019420 Outer membrane receptor proteins, mostly Fe transport [Thermophilic enrichment culture SG0.5JP960 (454-Illumina assembly v2)]	430724810	TDDILTLTNPDGSR	N14						244811
28179	2061975696	sg4i_00019440 Isocitrate/isopropylmalate dehydrogenase [Thermophilic enrichment culture SG0.5JP960 (454-Illumina assembly v2)]	430750285	IIDAAGAAIEWDR	N14				1074560
1084	2061975698	sg4i_00019460 hypothetical protein [Thermophilic enrichment culture SG0.5JP960 (454-Illumina assembly v2)]	430752390	VGDPLFGDLVR	N14								201470	126392
1085	2061975699	sg4i_00019470 Enoyl-CoA hydratase/carnithine racemase [Thermophilic enrichment culture SG0.5JP960 (454-Illumina assembly v2)]	430587560	LFPPAEFEAGLQGFLAELTR	N14			172848
1085	2061975699	sg4i_00019470 Enoyl-CoA hydratase/carnithine racemase [Thermophilic enrichment culture SG0.5JP960 (454-Illumina assembly v2)]	430585568	NLLDIDMIEEIADALLR	N14		2407110	2128150	2235140
1085	2061975699	sg4i_00019470 Enoyl-CoA hydratase/carnithine racemase [Thermophilic enrichment culture SG0.5JP960 (454-Illumina assembly v2)]	430773814	SSGPVLQLAK	N14		1758430		2512800
1086	2061975700	sg4i_00019480 Dehydrogenases with different specificities (related to short-chain alcohol dehydrogenases) [Thermophilic enrichment culture SG0.5JP960 (454-Illumina assembly v2)]	430734124	EVIDTNLTGAFNMIR	N14					924250	1226900
1088	2061975702	sg4i_00019500 phosphate ABC transporter ATP-binding protein, PhoT family (TC 3.A.1.7.1) [Thermophilic enrichment culture SG0.5JP960 (454-Illumina assembly v2)]	430669348	MDEPASALDPIATQK	N14	Plus1Oxy:1				133141000	128458000	119470000
1092	2061975709	sg4i_00019570 Bacterial Ig-like domain (group 1). [Thermophilic enrichment culture SG0.5JP960 (454-Illumina assembly v2)]	430748302	PVSVAGVTGDVNPTNMQR	N14		741676	3145280	1877200
1092	2061975709	sg4i_00019570 Bacterial Ig-like domain (group 1). [Thermophilic enrichment culture SG0.5JP960 (454-Illumina assembly v2)]	430748921	SQPLASSVSTTGTAAAWNTIISEVR	N14			763359
1100	2061975729	sg4i_00019770 6,7-dimethyl-8-ribityllumazine synthase (EC 2.5.1.9) [Thermophilic enrichment culture SG0.5JP960 (454-Illumina assembly v2)]	430587592	GETPHFEYVAGQAASGLMQAMLQTEKPIVFGVLTTNTPEEAQER	N14				609420
1100	2061975729	sg4i_00019770 6,7-dimethyl-8-ribityllumazine synthase (EC 2.5.1.9) [Thermophilic enrichment culture SG0.5JP960 (454-Illumina assembly v2)]	430733020	LGGDPAEVLVAWVPGSFELPLVAK	N14		467856	1390940	575281
1103	2061975734	sg4i_00019820 Acyl-coenzyme A synthetases/AMP-(fatty) acid ligases [Thermophilic enrichment culture SG0.5JP960 (454-Illumina assembly v2)]	430820946	HGIGSLDELQAR	N14			3619990		780189		799764
28200	2061975807	sg4i_00020550 malate:quinone-oxidoreductase [Thermophilic enrichment culture SG0.5JP960 (454-Illumina assembly v2)]	430772668	FGSMLDLLK	N14			331463
1123	2061975809	sg4i_00020570 2-keto-4-pentenoate hydratase/2-oxohepta-3-ene-1,7-dioic acid hydratase (catechol pathway) [Thermophilic enrichment culture SG0.5JP960 (454-Illumina assembly v2)]	430768652	MIFPIAEIIR	N14		526339	222154	327960
1140	2061975836	sg4i_00020840 ABC-type sugar transport system, periplasmic component [Thermophilic enrichment culture SG0.5JP960 (454-Illumina assembly v2)]	431047085	IGGNEPYDR	N14					615011		576637		422539	448811
1140	2061975836	sg4i_00020840 ABC-type sugar transport system, periplasmic component [Thermophilic enrichment culture SG0.5JP960 (454-Illumina assembly v2)]	431069200	LNAVFAANEPPDLFSAHAAGK	N14		17825800		28804000	376564
1140	2061975836	sg4i_00020840 ABC-type sugar transport system, periplasmic component [Thermophilic enrichment culture SG0.5JP960 (454-Illumina assembly v2)]	431069044	NKEDLIEFIK	N14								1498140	1443580	1315810
1140	2061975836	sg4i_00020840 ABC-type sugar transport system, periplasmic component [Thermophilic enrichment culture SG0.5JP960 (454-Illumina assembly v2)]	430693980	VFEGTGTWEDPAFIR	N14									335042
1140	2061975836	sg4i_00020840 ABC-type sugar transport system, periplasmic component [Thermophilic enrichment culture SG0.5JP960 (454-Illumina assembly v2)]	430683400	VLPLNEFLDADPEWK	N14								479689	364053	491481
1146	2061975842	sg4i_00020900 hypothetical protein [Thermophilic enrichment culture SG0.5JP960 (454-Illumina assembly v2)]	430774688	FFILEAPPR	N14		1008300		341171		358537	782904	265627		338388
1146	2061975842	sg4i_00020900 hypothetical protein [Thermophilic enrichment culture SG0.5JP960 (454-Illumina assembly v2)]	430686117	GIATVTASSR	N14								184081		193391
1146	2061975842	sg4i_00020900 hypothetical protein [Thermophilic enrichment culture SG0.5JP960 (454-Illumina assembly v2)]	430695608	LFDLFFR	N14								394120	254543	472129
1146	2061975842	sg4i_00020900 hypothetical protein [Thermophilic enrichment culture SG0.5JP960 (454-Illumina assembly v2)]	430657730	TPDSQPLFVEFALR	N14								3084000	1810970	2364250
1160	2061975864	sg4i_00021120 SSU ribosomal protein S6P [Thermophilic enrichment culture SG0.5JP960 (454-Illumina assembly v2)]	430634357	SDLEQEAIDAVLER	N14					568055	490890	678222
1161	2061975866	sg4i_00021140 carbohydrate ABC transporter membrane protein 2, CUT1 family (TC 3.A.1.1.-) [Thermophilic enrichment culture SG0.5JP960 (454-Illumina assembly v2)]	430934758	FTLPIMVSLLR	N14		128753
1161	2061975866	sg4i_00021140 carbohydrate ABC transporter membrane protein 2, CUT1 family (TC 3.A.1.1.-) [Thermophilic enrichment culture SG0.5JP960 (454-Illumina assembly v2)]	430586232	STPEIQQGLSLLPSEYLMSNLR	N14		2664830	3799460	2993520
1162	2061975867	sg4i_00021150 carbohydrate ABC transporter membrane protein 1, CUT1 family (TC 3.A.1.1.-) [Thermophilic enrichment culture SG0.5JP960 (454-Illumina assembly v2)]	431044600	GVIPPPLEILDDPLQNFK	N14			793436				335038
1162	2061975867	sg4i_00021150 carbohydrate ABC transporter membrane protein 1, CUT1 family (TC 3.A.1.1.-) [Thermophilic enrichment culture SG0.5JP960 (454-Illumina assembly v2)]	430771705	GVIPPPLEILDDPLQNFKDLLFNNPTFR	N14		5938820	6373880	3864990			538087
1163	2061975868	sg4i_00021160 carbohydrate ABC transporter substrate-binding protein, CUT1 family (TC 3.A.1.1.-) [Thermophilic enrichment culture SG0.5JP960 (454-Illumina assembly v2)]	430697085	ADLGLTDDMVK	N14	Plus1Oxy:9							12689300	16395800	14208900
1163	2061975868	sg4i_00021160 carbohydrate ABC transporter substrate-binding protein, CUT1 family (TC 3.A.1.1.-) [Thermophilic enrichment culture SG0.5JP960 (454-Illumina assembly v2)]	431047018	AFLGGQNMFDVFVPANANASGK	N14								97397.5
1163	2061975868	sg4i_00021160 carbohydrate ABC transporter substrate-binding protein, CUT1 family (TC 3.A.1.1.-) [Thermophilic enrichment culture SG0.5JP960 (454-Illumina assembly v2)]	431027874	AGGTVTINLWSFTDEVPNMAK	N14	Plus1Oxy:19							399738	90418.5	665995
1163	2061975868	sg4i_00021160 carbohydrate ABC transporter substrate-binding protein, CUT1 family (TC 3.A.1.1.-) [Thermophilic enrichment culture SG0.5JP960 (454-Illumina assembly v2)]	430681724	AIENSSDQGWIVDGK	N14								12532800	13264000	11191900
1163	2061975868	sg4i_00021160 carbohydrate ABC transporter substrate-binding protein, CUT1 family (TC 3.A.1.1.-) [Thermophilic enrichment culture SG0.5JP960 (454-Illumina assembly v2)]	430681588	AIVSGDGDVWHAIENSSDQGWIVDGK	N14								81648600	71338400	100364000
1163	2061975868	sg4i_00021160 carbohydrate ABC transporter substrate-binding protein, CUT1 family (TC 3.A.1.1.-) [Thermophilic enrichment culture SG0.5JP960 (454-Illumina assembly v2)]	430684091	ALGYQATGGAL	N14				1371850				43726800	36395000	47009700
1163	2061975868	sg4i_00021160 carbohydrate ABC transporter substrate-binding protein, CUT1 family (TC 3.A.1.1.-) [Thermophilic enrichment culture SG0.5JP960 (454-Illumina assembly v2)]	431035714	ALGYQATGGALIY	N14								2180760	2106890	1550450
1163	2061975868	sg4i_00021160 carbohydrate ABC transporter substrate-binding protein, CUT1 family (TC 3.A.1.1.-) [Thermophilic enrichment culture SG0.5JP960 (454-Illumina assembly v2)]	430586662	ALGYQATGGALIYR	N14		4179760	10036200	7736960	6597380	6473290	4689110	1898300000	1755120000	1951520000
1163	2061975868	sg4i_00021160 carbohydrate ABC transporter substrate-binding protein, CUT1 family (TC 3.A.1.1.-) [Thermophilic enrichment culture SG0.5JP960 (454-Illumina assembly v2)]	430673562	ATGGALIYR	N14			1688090	2733040			652856	45550800	52213100	52707900
1163	2061975868	sg4i_00021160 carbohydrate ABC transporter substrate-binding protein, CUT1 family (TC 3.A.1.1.-) [Thermophilic enrichment culture SG0.5JP960 (454-Illumina assembly v2)]	430681952	ATTEGAYQPALDQALAAGGK	N14									472693	365327
1163	2061975868	sg4i_00021160 carbohydrate ABC transporter substrate-binding protein, CUT1 family (TC 3.A.1.1.-) [Thermophilic enrichment culture SG0.5JP960 (454-Illumina assembly v2)]	430688755	DAPDIFTAE	N14								4757230	5730690	6443130
1163	2061975868	sg4i_00021160 carbohydrate ABC transporter substrate-binding protein, CUT1 family (TC 3.A.1.1.-) [Thermophilic enrichment culture SG0.5JP960 (454-Illumina assembly v2)]	430684956	DAPDIFTAEAA	N14								6739410	5562450	8833090
1163	2061975868	sg4i_00021160 carbohydrate ABC transporter substrate-binding protein, CUT1 family (TC 3.A.1.1.-) [Thermophilic enrichment culture SG0.5JP960 (454-Illumina assembly v2)]	430693377	DAPDIFTAEAAF	N14								6478250	7637370	6404650
1163	2061975868	sg4i_00021160 carbohydrate ABC transporter substrate-binding protein, CUT1 family (TC 3.A.1.1.-) [Thermophilic enrichment culture SG0.5JP960 (454-Illumina assembly v2)]	430653960	DAPDIFTAEAAFVLK	N14			1444910			514444
1163	2061975868	sg4i_00021160 carbohydrate ABC transporter substrate-binding protein, CUT1 family (TC 3.A.1.1.-) [Thermophilic enrichment culture SG0.5JP960 (454-Illumina assembly v2)]	431042413	DPDAIKNEVGPGWDK	N14			8486450	16595800	4152610	4981870	5727070
1163	2061975868	sg4i_00021160 carbohydrate ABC transporter substrate-binding protein, CUT1 family (TC 3.A.1.1.-) [Thermophilic enrichment culture SG0.5JP960 (454-Illumina assembly v2)]	431082870	DPKREQFLDISK	N14				1470360	10843400	17374300	13241400
1163	2061975868	sg4i_00021160 carbohydrate ABC transporter substrate-binding protein, CUT1 family (TC 3.A.1.1.-) [Thermophilic enrichment culture SG0.5JP960 (454-Illumina assembly v2)]	430655083	DQALADFK	N14		10956600	18220300	17074400	25813800	29949100	30426800	3174050000	2992860000	3855770000
1163	2061975868	sg4i_00021160 carbohydrate ABC transporter substrate-binding protein, CUT1 family (TC 3.A.1.1.-) [Thermophilic enrichment culture SG0.5JP960 (454-Illumina assembly v2)]	431030615	DQALADFKQ	N14					390685
1163	2061975868	sg4i_00021160 carbohydrate ABC transporter substrate-binding protein, CUT1 family (TC 3.A.1.1.-) [Thermophilic enrichment culture SG0.5JP960 (454-Illumina assembly v2)]	431027148	DQALADFKQA	N14				7771370
1163	2061975868	sg4i_00021160 carbohydrate ABC transporter substrate-binding protein, CUT1 family (TC 3.A.1.1.-) [Thermophilic enrichment culture SG0.5JP960 (454-Illumina assembly v2)]	431028210	DQALADFKQAVKD	N14									254020
1163	2061975868	sg4i_00021160 carbohydrate ABC transporter substrate-binding protein, CUT1 family (TC 3.A.1.1.-) [Thermophilic enrichment culture SG0.5JP960 (454-Illumina assembly v2)]	430693903	DQALADFKQAVKDQLDIDSH	N14									600818	832123
1163	2061975868	sg4i_00021160 carbohydrate ABC transporter substrate-binding protein, CUT1 family (TC 3.A.1.1.-) [Thermophilic enrichment culture SG0.5JP960 (454-Illumina assembly v2)]	430686303	DQLDIDSH	N14			1283810		1104140	1211830	2101020	1801680000	1582970000	1992380000
1163	2061975868	sg4i_00021160 carbohydrate ABC transporter substrate-binding protein, CUT1 family (TC 3.A.1.1.-) [Thermophilic enrichment culture SG0.5JP960 (454-Illumina assembly v2)]	430694144	DQVREYTAGNK	N14									284049	756103
1163	2061975868	sg4i_00021160 carbohydrate ABC transporter substrate-binding protein, CUT1 family (TC 3.A.1.1.-) [Thermophilic enrichment culture SG0.5JP960 (454-Illumina assembly v2)]	430682289	DVFGTDDPDAIK	N14								1372530000	1239060000	1224990000
1163	2061975868	sg4i_00021160 carbohydrate ABC transporter substrate-binding protein, CUT1 family (TC 3.A.1.1.-) [Thermophilic enrichment culture SG0.5JP960 (454-Illumina assembly v2)]	430593547	DVFGTDDPDAIKNEVGPGWDK	N14		4438600	10383400	8574250	24433000	25305300	19622500	1047970000	931266000	1048930000
1163	2061975868	sg4i_00021160 carbohydrate ABC transporter substrate-binding protein, CUT1 family (TC 3.A.1.1.-) [Thermophilic enrichment culture SG0.5JP960 (454-Illumina assembly v2)]	430693626	DVFGTDDPDAIKNEVGPGWDKFFQAAAK	N14									749707	1635530
1163	2061975868	sg4i_00021160 carbohydrate ABC transporter substrate-binding protein, CUT1 family (TC 3.A.1.1.-) [Thermophilic enrichment culture SG0.5JP960 (454-Illumina assembly v2)]	430685904	DVFVPANANASGK	N14								8316750	6132870	8106030
1163	2061975868	sg4i_00021160 carbohydrate ABC transporter substrate-binding protein, CUT1 family (TC 3.A.1.1.-) [Thermophilic enrichment culture SG0.5JP960 (454-Illumina assembly v2)]	430681798	EGAYQPALDQALAAGGK	N14								7160620	7236050	7755810
1163	2061975868	sg4i_00021160 carbohydrate ABC transporter substrate-binding protein, CUT1 family (TC 3.A.1.1.-) [Thermophilic enrichment culture SG0.5JP960 (454-Illumina assembly v2)]	431048315	EKGYAIVSGD	N14					1445880	1532170	1194240	1147180	1168400	1499200
1163	2061975868	sg4i_00021160 carbohydrate ABC transporter substrate-binding protein, CUT1 family (TC 3.A.1.1.-) [Thermophilic enrichment culture SG0.5JP960 (454-Illumina assembly v2)]	431055571	EKGYAIVSGDGDVWHAIENSSDQGWIVD	N14								157533	169905
1163	2061975868	sg4i_00021160 carbohydrate ABC transporter substrate-binding protein, CUT1 family (TC 3.A.1.1.-) [Thermophilic enrichment culture SG0.5JP960 (454-Illumina assembly v2)]	430634255	EKGYAIVSGDGDVWHAIENSSDQGWIVDGK	N14									144475
1163	2061975868	sg4i_00021160 carbohydrate ABC transporter substrate-binding protein, CUT1 family (TC 3.A.1.1.-) [Thermophilic enrichment culture SG0.5JP960 (454-Illumina assembly v2)]	430684803	EQFLDISK	N14		1970650	3200860	3595740	8179640	9280890	9424360	1262250000	1221440000	1401060000
1163	2061975868	sg4i_00021160 carbohydrate ABC transporter substrate-binding protein, CUT1 family (TC 3.A.1.1.-) [Thermophilic enrichment culture SG0.5JP960 (454-Illumina assembly v2)]	430682229	ETIIATTEGAYQPALDQALAAGGK	N14								710225	362977	363267
1163	2061975868	sg4i_00021160 carbohydrate ABC transporter substrate-binding protein, CUT1 family (TC 3.A.1.1.-) [Thermophilic enrichment culture SG0.5JP960 (454-Illumina assembly v2)]	430691521	EYTVEIGSK	N14								12671800	12814500	16864000
1163	2061975868	sg4i_00021160 carbohydrate ABC transporter substrate-binding protein, CUT1 family (TC 3.A.1.1.-) [Thermophilic enrichment culture SG0.5JP960 (454-Illumina assembly v2)]	431055316	EYTVEIGSKDGQLR	N14		6193920	7948850	3712750	757723	529284
1163	2061975868	sg4i_00021160 carbohydrate ABC transporter substrate-binding protein, CUT1 family (TC 3.A.1.1.-) [Thermophilic enrichment culture SG0.5JP960 (454-Illumina assembly v2)]	431048888	FDVFVPANANASGK	N14								514696	856474	849274
1163	2061975868	sg4i_00021160 carbohydrate ABC transporter substrate-binding protein, CUT1 family (TC 3.A.1.1.-) [Thermophilic enrichment culture SG0.5JP960 (454-Illumina assembly v2)]	430691081	FFQAAAK	N14								27374300	28094600	31048500
1163	2061975868	sg4i_00021160 carbohydrate ABC transporter substrate-binding protein, CUT1 family (TC 3.A.1.1.-) [Thermophilic enrichment culture SG0.5JP960 (454-Illumina assembly v2)]	430703481	FTDEVPNMAK	N14	Plus1Oxy:8									1749690
1163	2061975868	sg4i_00021160 carbohydrate ABC transporter substrate-binding protein, CUT1 family (TC 3.A.1.1.-) [Thermophilic enrichment culture SG0.5JP960 (454-Illumina assembly v2)]	430682393	GAYQPALDQALAAGGK	N14								6135220	6231620	5596360
1163	2061975868	sg4i_00021160 carbohydrate ABC transporter substrate-binding protein, CUT1 family (TC 3.A.1.1.-) [Thermophilic enrichment culture SG0.5JP960 (454-Illumina assembly v2)]	430682100	GDGDVWHAIENSSDQGWIVDGK	N14								1475680	681774	1054050
1163	2061975868	sg4i_00021160 carbohydrate ABC transporter substrate-binding protein, CUT1 family (TC 3.A.1.1.-) [Thermophilic enrichment culture SG0.5JP960 (454-Illumina assembly v2)]	430686495	GGSSAGGTVTINLWSFTDEVPNMAK	N14	Plus1Oxy:23								80944
1163	2061975868	sg4i_00021160 carbohydrate ABC transporter substrate-binding protein, CUT1 family (TC 3.A.1.1.-) [Thermophilic enrichment culture SG0.5JP960 (454-Illumina assembly v2)]	431027050	GIAEYTVEIGSK	N14									899967
1163	2061975868	sg4i_00021160 carbohydrate ABC transporter substrate-binding protein, CUT1 family (TC 3.A.1.1.-) [Thermophilic enrichment culture SG0.5JP960 (454-Illumina assembly v2)]	430697013	GLMNDAGTK	N14								141393000	108989000	167581000
1163	2061975868	sg4i_00021160 carbohydrate ABC transporter substrate-binding protein, CUT1 family (TC 3.A.1.1.-) [Thermophilic enrichment culture SG0.5JP960 (454-Illumina assembly v2)]	431027039	GTDDPDAIKNEVGPGWDK	N14								588444
1163	2061975868	sg4i_00021160 carbohydrate ABC transporter substrate-binding protein, CUT1 family (TC 3.A.1.1.-) [Thermophilic enrichment culture SG0.5JP960 (454-Illumina assembly v2)]	430682101	GYAIVSGDGDVWH	N14								2042660	2279650	2548670
1163	2061975868	sg4i_00021160 carbohydrate ABC transporter substrate-binding protein, CUT1 family (TC 3.A.1.1.-) [Thermophilic enrichment culture SG0.5JP960 (454-Illumina assembly v2)]	430703638	GYAIVSGDGDVWHA	N14								1276840	1230610	1113490
1163	2061975868	sg4i_00021160 carbohydrate ABC transporter substrate-binding protein, CUT1 family (TC 3.A.1.1.-) [Thermophilic enrichment culture SG0.5JP960 (454-Illumina assembly v2)]	431046483	GYAIVSGDGDVWHAIE	N14								241102
1163	2061975868	sg4i_00021160 carbohydrate ABC transporter substrate-binding protein, CUT1 family (TC 3.A.1.1.-) [Thermophilic enrichment culture SG0.5JP960 (454-Illumina assembly v2)]	430681710	GYAIVSGDGDVWHAIEN	N14								3286980	3827220	4574740
1163	2061975868	sg4i_00021160 carbohydrate ABC transporter substrate-binding protein, CUT1 family (TC 3.A.1.1.-) [Thermophilic enrichment culture SG0.5JP960 (454-Illumina assembly v2)]	430702961	GYAIVSGDGDVWHAIENS	N14										289309
1163	2061975868	sg4i_00021160 carbohydrate ABC transporter substrate-binding protein, CUT1 family (TC 3.A.1.1.-) [Thermophilic enrichment culture SG0.5JP960 (454-Illumina assembly v2)]	430585308	GYAIVSGDGDVWHAIENSSDQGWIVDGK	N14			3670700	3716480	8900000	14407600	11107700	719797000	548236000	884939000
1163	2061975868	sg4i_00021160 carbohydrate ABC transporter substrate-binding protein, CUT1 family (TC 3.A.1.1.-) [Thermophilic enrichment culture SG0.5JP960 (454-Illumina assembly v2)]	430784118	GYQATGGALIYR	N14		1780130	7857270					11974800	12589500	6530360
1163	2061975868	sg4i_00021160 carbohydrate ABC transporter substrate-binding protein, CUT1 family (TC 3.A.1.1.-) [Thermophilic enrichment culture SG0.5JP960 (454-Illumina assembly v2)]	430681762	IENSSDQGWIVDGK	N14								7245830	7348060	10225400
1163	2061975868	sg4i_00021160 carbohydrate ABC transporter substrate-binding protein, CUT1 family (TC 3.A.1.1.-) [Thermophilic enrichment culture SG0.5JP960 (454-Illumina assembly v2)]	430681523	IIATTEGAYQPALDQALAAGGK	N14								20535100	16201800	21778000
1163	2061975868	sg4i_00021160 carbohydrate ABC transporter substrate-binding protein, CUT1 family (TC 3.A.1.1.-) [Thermophilic enrichment culture SG0.5JP960 (454-Illumina assembly v2)]	431079079	IKNEVGPGWDK	N14					582368
1163	2061975868	sg4i_00021160 carbohydrate ABC transporter substrate-binding protein, CUT1 family (TC 3.A.1.1.-) [Thermophilic enrichment culture SG0.5JP960 (454-Illumina assembly v2)]	430682011	INLWSFTDEVPNMAK	N14	Plus1Oxy:13							286067	271006	312697
1163	2061975868	sg4i_00021160 carbohydrate ABC transporter substrate-binding protein, CUT1 family (TC 3.A.1.1.-) [Thermophilic enrichment culture SG0.5JP960 (454-Illumina assembly v2)]	430681581	IVSGDGDVWHAIENSSDQGWIVDGK	N14								2738770	2463340	5227480
1163	2061975868	sg4i_00021160 carbohydrate ABC transporter substrate-binding protein, CUT1 family (TC 3.A.1.1.-) [Thermophilic enrichment culture SG0.5JP960 (454-Illumina assembly v2)]	431055345	KDVFGTDDPDAIK	N14								161526
1163	2061975868	sg4i_00021160 carbohydrate ABC transporter substrate-binding protein, CUT1 family (TC 3.A.1.1.-) [Thermophilic enrichment culture SG0.5JP960 (454-Illumina assembly v2)]	430680124	KQAVADFIK	N14		1561420	827721	799499	1635550	1657010	1136050	275549000	277998000	277491000
1163	2061975868	sg4i_00021160 carbohydrate ABC transporter substrate-binding protein, CUT1 family (TC 3.A.1.1.-) [Thermophilic enrichment culture SG0.5JP960 (454-Illumina assembly v2)]	430782729	LGYQATGGALIYR	N14								1080780
1163	2061975868	sg4i_00021160 carbohydrate ABC transporter substrate-binding protein, CUT1 family (TC 3.A.1.1.-) [Thermophilic enrichment culture SG0.5JP960 (454-Illumina assembly v2)]	430686491	LKDNDYHNDTQDWQEAWFAD	N14								394708	570875	491969
1163	2061975868	sg4i_00021160 carbohydrate ABC transporter substrate-binding protein, CUT1 family (TC 3.A.1.1.-) [Thermophilic enrichment culture SG0.5JP960 (454-Illumina assembly v2)]	430688835	LTPYDETINR	N14								3127750	2482930	2785140
1163	2061975868	sg4i_00021160 carbohydrate ABC transporter substrate-binding protein, CUT1 family (TC 3.A.1.1.-) [Thermophilic enrichment culture SG0.5JP960 (454-Illumina assembly v2)]	430688486	LWANGLMNDAGTK	N14	Plus1Oxy:7				744648	1028730		1740060	1619360
1163	2061975868	sg4i_00021160 carbohydrate ABC transporter substrate-binding protein, CUT1 family (TC 3.A.1.1.-) [Thermophilic enrichment culture SG0.5JP960 (454-Illumina assembly v2)]	430686697	NEVGPGWDK	N14								693689000	764526000	827492000
1163	2061975868	sg4i_00021160 carbohydrate ABC transporter substrate-binding protein, CUT1 family (TC 3.A.1.1.-) [Thermophilic enrichment culture SG0.5JP960 (454-Illumina assembly v2)]	431116333	NKNVLNDEAKK	N14		1031010
1163	2061975868	sg4i_00021160 carbohydrate ABC transporter substrate-binding protein, CUT1 family (TC 3.A.1.1.-) [Thermophilic enrichment culture SG0.5JP960 (454-Illumina assembly v2)]	430590592	NLTPYDETINR	N14		10786500	21726200	22409900	32952900	32420300	24812900	2278070000	2087010000	2105640000
1163	2061975868	sg4i_00021160 carbohydrate ABC transporter substrate-binding protein, CUT1 family (TC 3.A.1.1.-) [Thermophilic enrichment culture SG0.5JP960 (454-Illumina assembly v2)]	430681809	NMFDVFVPANANASGK	N14								2188110	1907540	1901130
1163	2061975868	sg4i_00021160 carbohydrate ABC transporter substrate-binding protein, CUT1 family (TC 3.A.1.1.-) [Thermophilic enrichment culture SG0.5JP960 (454-Illumina assembly v2)]	430797104	NSSDQGWIVDGK	N14									424047	350611
1163	2061975868	sg4i_00021160 carbohydrate ABC transporter substrate-binding protein, CUT1 family (TC 3.A.1.1.-) [Thermophilic enrichment culture SG0.5JP960 (454-Illumina assembly v2)]	430695522	NVEFNETIIATTEGAYQP	N14									54106
1163	2061975868	sg4i_00021160 carbohydrate ABC transporter substrate-binding protein, CUT1 family (TC 3.A.1.1.-) [Thermophilic enrichment culture SG0.5JP960 (454-Illumina assembly v2)]	430615016	NVLNDEAK	N14		5891840	12636400	6247170	8476290	9563820	11047200	1767590000	1663000000	1752870000
1163	2061975868	sg4i_00021160 carbohydrate ABC transporter substrate-binding protein, CUT1 family (TC 3.A.1.1.-) [Thermophilic enrichment culture SG0.5JP960 (454-Illumina assembly v2)]	430700794	NVLNDEAKK	N14			2909480	1349470	1406150	1539020	1276540	15030400	13497200	16369300
1163	2061975868	sg4i_00021160 carbohydrate ABC transporter substrate-binding protein, CUT1 family (TC 3.A.1.1.-) [Thermophilic enrichment culture SG0.5JP960 (454-Illumina assembly v2)]	430988223	NVLNDEAKKQAVADFIK	N14										560401
1163	2061975868	sg4i_00021160 carbohydrate ABC transporter substrate-binding protein, CUT1 family (TC 3.A.1.1.-) [Thermophilic enrichment culture SG0.5JP960 (454-Illumina assembly v2)]	430681792	NYADLGLTDDMVK	N14	Plus1Oxy:11							56542900	42737800	54913600
1163	2061975868	sg4i_00021160 carbohydrate ABC transporter substrate-binding protein, CUT1 family (TC 3.A.1.1.-) [Thermophilic enrichment culture SG0.5JP960 (454-Illumina assembly v2)]	431089713	PGWDKFFQAAAK	N14		1942040
1163	2061975868	sg4i_00021160 carbohydrate ABC transporter substrate-binding protein, CUT1 family (TC 3.A.1.1.-) [Thermophilic enrichment culture SG0.5JP960 (454-Illumina assembly v2)]	430762278	PYDETINR	N14				1992170					753855
1163	2061975868	sg4i_00021160 carbohydrate ABC transporter substrate-binding protein, CUT1 family (TC 3.A.1.1.-) [Thermophilic enrichment culture SG0.5JP960 (454-Illumina assembly v2)]	430697617	QATGGALIYR	N14								46533900	64168400	75750300
1163	2061975868	sg4i_00021160 carbohydrate ABC transporter substrate-binding protein, CUT1 family (TC 3.A.1.1.-) [Thermophilic enrichment culture SG0.5JP960 (454-Illumina assembly v2)]	430687432	QAVADFIK	N14		26624700	34550200	31480100	35831200	38100200	32090100	2777310000	2558530000	2871350000
1163	2061975868	sg4i_00021160 carbohydrate ABC transporter substrate-binding protein, CUT1 family (TC 3.A.1.1.-) [Thermophilic enrichment culture SG0.5JP960 (454-Illumina assembly v2)]	430590200	QAVKDQLDIDSH	N14		7049330	10473900	3971960	16312600	21678300	13375200	183484	63642000	80146600
1163	2061975868	sg4i_00021160 carbohydrate ABC transporter substrate-binding protein, CUT1 family (TC 3.A.1.1.-) [Thermophilic enrichment culture SG0.5JP960 (454-Illumina assembly v2)]	431044395	QGWIVDGK	N14								3082960	2612540	2569790
1163	2061975868	sg4i_00021160 carbohydrate ABC transporter substrate-binding protein, CUT1 family (TC 3.A.1.1.-) [Thermophilic enrichment culture SG0.5JP960 (454-Illumina assembly v2)]	430686323	REQFLDISK	N14			2823690		12923000	18511500	14492300	1585650000	1686090000	1561980000
1163	2061975868	sg4i_00021160 carbohydrate ABC transporter substrate-binding protein, CUT1 family (TC 3.A.1.1.-) [Thermophilic enrichment culture SG0.5JP960 (454-Illumina assembly v2)]	430693947	REQFLDISKR	N14									10201300
1163	2061975868	sg4i_00021160 carbohydrate ABC transporter substrate-binding protein, CUT1 family (TC 3.A.1.1.-) [Thermophilic enrichment culture SG0.5JP960 (454-Illumina assembly v2)]	431027690	SAGGTVTINLWSFTDEVPNMAK	N14										82020
1163	2061975868	sg4i_00021160 carbohydrate ABC transporter substrate-binding protein, CUT1 family (TC 3.A.1.1.-) [Thermophilic enrichment culture SG0.5JP960 (454-Illumina assembly v2)]	430708891	SDGTLAFLGGQ	N14								521622	1071760	1918110
1163	2061975868	sg4i_00021160 carbohydrate ABC transporter substrate-binding protein, CUT1 family (TC 3.A.1.1.-) [Thermophilic enrichment culture SG0.5JP960 (454-Illumina assembly v2)]	430686563	SDGTLAFLGGQN	N14								3898850	4566720	4731880
1163	2061975868	sg4i_00021160 carbohydrate ABC transporter substrate-binding protein, CUT1 family (TC 3.A.1.1.-) [Thermophilic enrichment culture SG0.5JP960 (454-Illumina assembly v2)]	430717540	SDGTLAFLGGQNM	N14					512385	616392
1163	2061975868	sg4i_00021160 carbohydrate ABC transporter substrate-binding protein, CUT1 family (TC 3.A.1.1.-) [Thermophilic enrichment culture SG0.5JP960 (454-Illumina assembly v2)]	431034035	SDGTLAFLGGQNMFD	N14	Plus1Oxy:13								367138
1163	2061975868	sg4i_00021160 carbohydrate ABC transporter substrate-binding protein, CUT1 family (TC 3.A.1.1.-) [Thermophilic enrichment culture SG0.5JP960 (454-Illumina assembly v2)]	431027042	SDGTLAFLGGQNMFDVFVP	N14					151164
1163	2061975868	sg4i_00021160 carbohydrate ABC transporter substrate-binding protein, CUT1 family (TC 3.A.1.1.-) [Thermophilic enrichment culture SG0.5JP960 (454-Illumina assembly v2)]	430681908	SDGTLAFLGGQNMFDVFVPANAN	N14								2153300	1732010	3653460
1163	2061975868	sg4i_00021160 carbohydrate ABC transporter substrate-binding protein, CUT1 family (TC 3.A.1.1.-) [Thermophilic enrichment culture SG0.5JP960 (454-Illumina assembly v2)]	431042748	SDQGWIVDGK	N14									502648	261021
1163	2061975868	sg4i_00021160 carbohydrate ABC transporter substrate-binding protein, CUT1 family (TC 3.A.1.1.-) [Thermophilic enrichment culture SG0.5JP960 (454-Illumina assembly v2)]	430681592	SGDGDVWHAIENSSDQGWIVDGK	N14								33279500	24891200	28314900
1163	2061975868	sg4i_00021160 carbohydrate ABC transporter substrate-binding protein, CUT1 family (TC 3.A.1.1.-) [Thermophilic enrichment culture SG0.5JP960 (454-Illumina assembly v2)]	430681576	SGYAANYADLGLTDDMVK	N14	Plus1Oxy:16							1355860	1271340	3279910
1163	2061975868	sg4i_00021160 carbohydrate ABC transporter substrate-binding protein, CUT1 family (TC 3.A.1.1.-) [Thermophilic enrichment culture SG0.5JP960 (454-Illumina assembly v2)]	431052724	SIAKDVFGTD	N14							273229
1163	2061975868	sg4i_00021160 carbohydrate ABC transporter substrate-binding protein, CUT1 family (TC 3.A.1.1.-) [Thermophilic enrichment culture SG0.5JP960 (454-Illumina assembly v2)]	430634450	SIAKDVFGTDDPDAIKNEVGPGWDK	N14						662586			452106	771631
1163	2061975868	sg4i_00021160 carbohydrate ABC transporter substrate-binding protein, CUT1 family (TC 3.A.1.1.-) [Thermophilic enrichment culture SG0.5JP960 (454-Illumina assembly v2)]	430587071	SIAKDVFGTDDPDAIKNEVGPGWDKFFQAAAK	N14								376242		9132450
1163	2061975868	sg4i_00021160 carbohydrate ABC transporter substrate-binding protein, CUT1 family (TC 3.A.1.1.-) [Thermophilic enrichment culture SG0.5JP960 (454-Illumina assembly v2)]	430682699	SRDQALADFK	N14		3284700	6746200	3961740	2271570	1850960	1963990	51118700	44693000	43780300
1163	2061975868	sg4i_00021160 carbohydrate ABC transporter substrate-binding protein, CUT1 family (TC 3.A.1.1.-) [Thermophilic enrichment culture SG0.5JP960 (454-Illumina assembly v2)]	430831196	SRDQALADFKQAVKDQLDIDSH	N14						715706
1163	2061975868	sg4i_00021160 carbohydrate ABC transporter substrate-binding protein, CUT1 family (TC 3.A.1.1.-) [Thermophilic enrichment culture SG0.5JP960 (454-Illumina assembly v2)]	430683406	SSDQGWIVDGK	N14								9032110	10198600	6424740
1163	2061975868	sg4i_00021160 carbohydrate ABC transporter substrate-binding protein, CUT1 family (TC 3.A.1.1.-) [Thermophilic enrichment culture SG0.5JP960 (454-Illumina assembly v2)]	430682639	SVASSVVMER	N14	Plus1Oxy:8							687592	338565	672912
1163	2061975868	sg4i_00021160 carbohydrate ABC transporter substrate-binding protein, CUT1 family (TC 3.A.1.1.-) [Thermophilic enrichment culture SG0.5JP960 (454-Illumina assembly v2)]	430681634	TEGAYQPALDQALAAGGK	N14								70403900	73944800	76084500
1163	2061975868	sg4i_00021160 carbohydrate ABC transporter substrate-binding protein, CUT1 family (TC 3.A.1.1.-) [Thermophilic enrichment culture SG0.5JP960 (454-Illumina assembly v2)]	430688159	TGGALIYR	N14		1501400	2451720	2581160	8554820	12927400	9703640	63061200	62617100	66609100
1163	2061975868	sg4i_00021160 carbohydrate ABC transporter substrate-binding protein, CUT1 family (TC 3.A.1.1.-) [Thermophilic enrichment culture SG0.5JP960 (454-Illumina assembly v2)]	430681550	TIIATTEGAYQPALDQALAAGGK	N14								2048840	1153530	1913000
1163	2061975868	sg4i_00021160 carbohydrate ABC transporter substrate-binding protein, CUT1 family (TC 3.A.1.1.-) [Thermophilic enrichment culture SG0.5JP960 (454-Illumina assembly v2)]	430682076	TINLWSFTDEVPNMAK	N14	Plus1Oxy:14							419530		618114
1163	2061975868	sg4i_00021160 carbohydrate ABC transporter substrate-binding protein, CUT1 family (TC 3.A.1.1.-) [Thermophilic enrichment culture SG0.5JP960 (454-Illumina assembly v2)]	430681558	TTEGAYQPALDQALAAGGK	N14								13780400	9901290	19501900
1163	2061975868	sg4i_00021160 carbohydrate ABC transporter substrate-binding protein, CUT1 family (TC 3.A.1.1.-) [Thermophilic enrichment culture SG0.5JP960 (454-Illumina assembly v2)]	430684827	VASSVVMER	N14	Plus1Oxy:7							230805	162300	475072
1163	2061975868	sg4i_00021160 carbohydrate ABC transporter substrate-binding protein, CUT1 family (TC 3.A.1.1.-) [Thermophilic enrichment culture SG0.5JP960 (454-Illumina assembly v2)]	431068966	VFGTDDPDAIKNEVGPGWDKFFQAAAK	N14				744295
1163	2061975868	sg4i_00021160 carbohydrate ABC transporter substrate-binding protein, CUT1 family (TC 3.A.1.1.-) [Thermophilic enrichment culture SG0.5JP960 (454-Illumina assembly v2)]	431030747	VFVPANANASGK	N14									1447890	1924110
1163	2061975868	sg4i_00021160 carbohydrate ABC transporter substrate-binding protein, CUT1 family (TC 3.A.1.1.-) [Thermophilic enrichment culture SG0.5JP960 (454-Illumina assembly v2)]	430694461	VKDQLDIDSH	N14								13753500	12385300	16038200
1163	2061975868	sg4i_00021160 carbohydrate ABC transporter substrate-binding protein, CUT1 family (TC 3.A.1.1.-) [Thermophilic enrichment culture SG0.5JP960 (454-Illumina assembly v2)]	431069432	VLNDEAKK	N14								1189090	1481940	2337100
1163	2061975868	sg4i_00021160 carbohydrate ABC transporter substrate-binding protein, CUT1 family (TC 3.A.1.1.-) [Thermophilic enrichment culture SG0.5JP960 (454-Illumina assembly v2)]	430693346	VPANANASGK	N14		8328770	17449200	9957160	295857	162452	191792	191076		205684
1163	2061975868	sg4i_00021160 carbohydrate ABC transporter substrate-binding protein, CUT1 family (TC 3.A.1.1.-) [Thermophilic enrichment culture SG0.5JP960 (454-Illumina assembly v2)]	430682009	VTINLWSFTDEVPNMAK	N14	Plus1Oxy:15							303681	200962	520270
1163	2061975868	sg4i_00021160 carbohydrate ABC transporter substrate-binding protein, CUT1 family (TC 3.A.1.1.-) [Thermophilic enrichment culture SG0.5JP960 (454-Illumina assembly v2)]	430685419	WVTLDTSDNGLQ	N14								1078100	1118000	985098
1163	2061975868	sg4i_00021160 carbohydrate ABC transporter substrate-binding protein, CUT1 family (TC 3.A.1.1.-) [Thermophilic enrichment culture SG0.5JP960 (454-Illumina assembly v2)]	430683287	WVTLDTSDNGLQY	N14		1245240	1444750	958978				8296740	5719840	6244080
1163	2061975868	sg4i_00021160 carbohydrate ABC transporter substrate-binding protein, CUT1 family (TC 3.A.1.1.-) [Thermophilic enrichment culture SG0.5JP960 (454-Illumina assembly v2)]	430681776	WVTLDTSDNGLQYL	N14								11461900	11488900	13953000
1163	2061975868	sg4i_00021160 carbohydrate ABC transporter substrate-binding protein, CUT1 family (TC 3.A.1.1.-) [Thermophilic enrichment culture SG0.5JP960 (454-Illumina assembly v2)]	431033823	WVTLDTSDNGLQYLW	N14									285303
1163	2061975868	sg4i_00021160 carbohydrate ABC transporter substrate-binding protein, CUT1 family (TC 3.A.1.1.-) [Thermophilic enrichment culture SG0.5JP960 (454-Illumina assembly v2)]	430681569	YAIVSGDGDVWHAIENSSDQGWIVDGK	N14								5229250	5464030	13592300
1163	2061975868	sg4i_00021160 carbohydrate ABC transporter substrate-binding protein, CUT1 family (TC 3.A.1.1.-) [Thermophilic enrichment culture SG0.5JP960 (454-Illumina assembly v2)]	430642255	YKELFPDR	N14			2477110	1923710	2619690	3189370	3987040	525120000	547336000	488532000
1163	2061975868	sg4i_00021160 carbohydrate ABC transporter substrate-binding protein, CUT1 family (TC 3.A.1.1.-) [Thermophilic enrichment culture SG0.5JP960 (454-Illumina assembly v2)]	431064822	YKELFPDRNVEFNE	N14			8421860
1163	2061975868	sg4i_00021160 carbohydrate ABC transporter substrate-binding protein, CUT1 family (TC 3.A.1.1.-) [Thermophilic enrichment culture SG0.5JP960 (454-Illumina assembly v2)]	430682096	YQATGGALIYR	N14								40079200	42933300	44442000
1163	2061975868	sg4i_00021160 carbohydrate ABC transporter substrate-binding protein, CUT1 family (TC 3.A.1.1.-) [Thermophilic enrichment culture SG0.5JP960 (454-Illumina assembly v2)]	430692295	YTQGEASGY	N14								232743	468370	295295
1163	2061975868	sg4i_00021160 carbohydrate ABC transporter substrate-binding protein, CUT1 family (TC 3.A.1.1.-) [Thermophilic enrichment culture SG0.5JP960 (454-Illumina assembly v2)]	430697203	YTQGEASGYAA	N14								777789	676698	1356980
1163	2061975868	sg4i_00021160 carbohydrate ABC transporter substrate-binding protein, CUT1 family (TC 3.A.1.1.-) [Thermophilic enrichment culture SG0.5JP960 (454-Illumina assembly v2)]	430681847	YTQGEASGYAAN	N14								5926880	5310440	6386650
1163	2061975868	sg4i_00021160 carbohydrate ABC transporter substrate-binding protein, CUT1 family (TC 3.A.1.1.-) [Thermophilic enrichment culture SG0.5JP960 (454-Illumina assembly v2)]	430682455	YTQGEASGYAANYAD	N14								44120600	39423000	41812200
1165	2061975873	sg4i_00021210 hypothetical protein [Thermophilic enrichment culture SG0.5JP960 (454-Illumina assembly v2)]	430722324	SLDNMTAGADGETLER	N14					10195300	10811500	11495600
1174	2061975886	sg4i_00021340 DNA polymerase III, beta subunit [Thermophilic enrichment culture SG0.5JP960 (454-Illumina assembly v2)]	430946799	DALGEAIGHVIR	N14			1062260	1010800	934359	524274	1340090
1174	2061975886	sg4i_00021340 DNA polymerase III, beta subunit [Thermophilic enrichment culture SG0.5JP960 (454-Illumina assembly v2)]	430855783	IRPDHLAGEDLK	N14			665987
1177	2061975893	sg4i_00021410 Acetylornithine deacetylase/Succinyl-diaminopimelate desuccinylase and related deacylases [Thermophilic enrichment culture SG0.5JP960 (454-Illumina assembly v2)]	430585834	AAHQGVEPEKGVNAILELAHQVLK	N14				1077760
1177	2061975893	sg4i_00021410 Acetylornithine deacetylase/Succinyl-diaminopimelate desuccinylase and related deacylases [Thermophilic enrichment culture SG0.5JP960 (454-Illumina assembly v2)]	430774835	AIGEALGLR	N14						775664
1177	2061975893	sg4i_00021410 Acetylornithine deacetylase/Succinyl-diaminopimelate desuccinylase and related deacylases [Thermophilic enrichment culture SG0.5JP960 (454-Illumina assembly v2)]	430811026	AVLVLEPPTAEGHLK	N14		5723910	6003300	3778470
1177	2061975893	sg4i_00021410 Acetylornithine deacetylase/Succinyl-diaminopimelate desuccinylase and related deacylases [Thermophilic enrichment culture SG0.5JP960 (454-Illumina assembly v2)]	430734461	ESPSGDLEGLEEAAR	N14			1107840
1177	2061975893	sg4i_00021410 Acetylornithine deacetylase/Succinyl-diaminopimelate desuccinylase and related deacylases [Thermophilic enrichment culture SG0.5JP960 (454-Illumina assembly v2)]	430589567	FLEEAFGPLEGR	N14		2714230	4118760	4336600	442139	475561
1177	2061975893	sg4i_00021410 Acetylornithine deacetylase/Succinyl-diaminopimelate desuccinylase and related deacylases [Thermophilic enrichment culture SG0.5JP960 (454-Illumina assembly v2)]	430835863	GVNAILELAHQVLK	N14			3929570	4371330	244426	456777	288298
1177	2061975893	sg4i_00021410 Acetylornithine deacetylase/Succinyl-diaminopimelate desuccinylase and related deacylases [Thermophilic enrichment culture SG0.5JP960 (454-Illumina assembly v2)]	430620363	KDTPAGPVLLLK	N14		2260050	6033150	4189250		581885	578366
1177	2061975893	sg4i_00021410 Acetylornithine deacetylase/Succinyl-diaminopimelate desuccinylase and related deacylases [Thermophilic enrichment culture SG0.5JP960 (454-Illumina assembly v2)]	430589059	LPEILKDLEAFVR	N14			4892890	3587940
1177	2061975893	sg4i_00021410 Acetylornithine deacetylase/Succinyl-diaminopimelate desuccinylase and related deacylases [Thermophilic enrichment culture SG0.5JP960 (454-Illumina assembly v2)]	430806538	LVLSGGLNRPPMEPTEASLALFAK	N14		1465300	1967890	1590440
1177	2061975893	sg4i_00021410 Acetylornithine deacetylase/Succinyl-diaminopimelate desuccinylase and related deacylases [Thermophilic enrichment culture SG0.5JP960 (454-Illumina assembly v2)]	430811547	TEYVVVPEIPRR	N14		1759840
1177	2061975893	sg4i_00021410 Acetylornithine deacetylase/Succinyl-diaminopimelate desuccinylase and related deacylases [Thermophilic enrichment culture SG0.5JP960 (454-Illumina assembly v2)]	430843575	VAALEDREKGTTLGPNR	N14					36001100	21170400	25222600
1177	2061975893	sg4i_00021410 Acetylornithine deacetylase/Succinyl-diaminopimelate desuccinylase and related deacylases [Thermophilic enrichment culture SG0.5JP960 (454-Illumina assembly v2)]	430585720	VGGGSDGNFTAALGVPTLDGLGLFGGDAHQK	N14		763252	1590740	1865430
1180	2061975899	sg4i_00021470 hypothetical protein [Thermophilic enrichment culture SG0.5JP960 (454-Illumina assembly v2)]	430597682	YFALLGSPR	N14		1022350
1189	2061975914	sg4i_00021620 signal recognition particle-docking protein FtsY [Thermophilic enrichment culture SG0.5JP960 (454-Illumina assembly v2)]	430605536	AIPWGGDPEEVLEELEMALLAADVGVAATEELLK	N14		639855
1190	2061975915	sg4i_00021630 hypothetical protein [Thermophilic enrichment culture SG0.5JP960 (454-Illumina assembly v2)]	430586717	LAADLAPEAPGVALEALLLFKPDLGQYDPALK	N14		2490510	4199240	2682940						381627
1191	2061975916	sg4i_00021640 glutamyl-tRNA synthetase (EC 6.1.1.17) [Thermophilic enrichment culture SG0.5JP960 (454-Illumina assembly v2)]	430607082	AALTGSLETPGLFEVMALLGK	N14		268736	313349
1191	2061975916	sg4i_00021640 glutamyl-tRNA synthetase (EC 6.1.1.17) [Thermophilic enrichment culture SG0.5JP960 (454-Illumina assembly v2)]	430819726	AEEWLVSTPIHVLLYR	N14			427919
1191	2061975916	sg4i_00021640 glutamyl-tRNA synthetase (EC 6.1.1.17) [Thermophilic enrichment culture SG0.5JP960 (454-Illumina assembly v2)]	430773549	LGQVAQPLR	N14			1051250	1054890
1191	2061975916	sg4i_00021640 glutamyl-tRNA synthetase (EC 6.1.1.17) [Thermophilic enrichment culture SG0.5JP960 (454-Illumina assembly v2)]	430794404	SDGYPTYHLANVVDDHLMGVTDVIR	N14								2026840	1845000	2968160
38509	2061975954	sg4i_00022020 Response regulator containing CheY-like receiver domain and AraC-type DNA-binding domain [Thermophilic enrichment culture SG0.5JP960 (454-Illumina assembly v2)]	430852635	QLAGRGPQ	N14					709160	367599
1213	2061975980	sg4i_00022280 CRISPR-associated protein, Csh2 family [Thermophilic enrichment culture SG0.5JP960 (454-Illumina assembly v2)]	430819965	DGLVLRPGEGKPLEAIR	N14			2357240	962488
1213	2061975980	sg4i_00022280 CRISPR-associated protein, Csh2 family [Thermophilic enrichment culture SG0.5JP960 (454-Illumina assembly v2)]	430723217	DYTLDAGALAER	N14			2603130	2062430
1213	2061975980	sg4i_00022280 CRISPR-associated protein, Csh2 family [Thermophilic enrichment culture SG0.5JP960 (454-Illumina assembly v2)]	430591635	GLLEGLLEGATTR	N14		1173710	436572
1213	2061975980	sg4i_00022280 CRISPR-associated protein, Csh2 family [Thermophilic enrichment culture SG0.5JP960 (454-Illumina assembly v2)]	430770166	LFGAVLPIK	N14		1623020	1082510	816798
1214	2061975981	sg4i_00022290 CRISPR-associated protein TM1802 (cas_TM1802). [Thermophilic enrichment culture SG0.5JP960 (454-Illumina assembly v2)]	430600730	HLVPEVMAK	N14			897488	1116590
45380	2061976003	sg4i_00022510 hypothetical protein [Thermophilic enrichment culture SG0.5JP960 (454-Illumina assembly v2)]	430778244	FVAAGAAVK	N14			1485880
28232	2061976004	sg4i_00022520 hypothetical protein [Thermophilic enrichment culture SG0.5JP960 (454-Illumina assembly v2)]	430811558	LTALIDHLESSIR	N14		849009	1114810	1087450	717032
28232	2061976004	sg4i_00022520 hypothetical protein [Thermophilic enrichment culture SG0.5JP960 (454-Illumina assembly v2)]	430634915	NLLPLLLDLTNPSSNIGWANEER	N14		1000710		898112	444614	258410	186809
1229	2061976005	sg4i_00022530 Phosphoglycerol transferase and related proteins, alkaline phosphatase superfamily [Thermophilic enrichment culture SG0.5JP960 (454-Illumina assembly v2)]	430605844	NVIIFVLDTLQTDVFQEIIEEDAELKK	N14					129757		112806
1230	2061976007	sg4i_00022550 methionine adenosyltransferase (EC 2.5.1.6) [Thermophilic enrichment culture SG0.5JP960 (454-Illumina assembly v2)]	430592056	ADYVDIPSIAR	N14			1999830	2224870		831246	2576930
1230	2061976007	sg4i_00022550 methionine adenosyltransferase (EC 2.5.1.6) [Thermophilic enrichment culture SG0.5JP960 (454-Illumina assembly v2)]	430875665	KSGILDYLRPDGK	N14			334127	1450520						218764
1230	2061976007	sg4i_00022550 methionine adenosyltransferase (EC 2.5.1.6) [Thermophilic enrichment culture SG0.5JP960 (454-Illumina assembly v2)]	430795743	SGILDYLRPDGK	N14		1622570		501676	262047	1494600	399464
1233	2061976012	sg4i_00022600 Response regulator containing a CheY-like receiver domain and an HTH DNA-binding domain [Thermophilic enrichment culture SG0.5JP960 (454-Illumina assembly v2)]	430784564	IITADDHQLTR	N14		2603400	1455110			554103
1233	2061976012	sg4i_00022600 Response regulator containing a CheY-like receiver domain and an HTH DNA-binding domain [Thermophilic enrichment culture SG0.5JP960 (454-Illumina assembly v2)]	430736339	MTYLEENGTLSAQPSR	N14								139118
1245	2061976029	sg4i_00022770 Flagellin and related hook-associated proteins [Thermophilic enrichment culture SG0.5JP960 (454-Illumina assembly v2)]	430613512	AAFGAVQNR	N14		16211900	24590300	17717700	322611000	340583000	342129000	599629000	568370000	619076000
1245	2061976029	sg4i_00022770 Flagellin and related hook-associated proteins [Thermophilic enrichment culture SG0.5JP960 (454-Illumina assembly v2)]	430679034	EVTSFTR	N14		11500500	11661800	7765810	167911000	182310000	153467000	429735000	406792000	430109000
1245	2061976029	sg4i_00022770 Flagellin and related hook-associated proteins [Thermophilic enrichment culture SG0.5JP960 (454-Illumina assembly v2)]	430893173	FQINGLNQA	N14					999660	497642		3362840	2170060	3198290
1245	2061976029	sg4i_00022770 Flagellin and related hook-associated proteins [Thermophilic enrichment culture SG0.5JP960 (454-Illumina assembly v2)]	430687117	GIYEESDR	N14								5668200	4654680	5303840
1245	2061976029	sg4i_00022770 Flagellin and related hook-associated proteins [Thermophilic enrichment culture SG0.5JP960 (454-Illumina assembly v2)]	430634654	GVNVENLSASESR	N14							809202	9614270	5172550	9918330
1245	2061976029	sg4i_00022770 Flagellin and related hook-associated proteins [Thermophilic enrichment culture SG0.5JP960 (454-Illumina assembly v2)]	430586708	IEQAIQQVSK	N14		10638500	17089000	11009200	192306000	176625000	171841000	407412000	384594000	409382000
1245	2061976029	sg4i_00022770 Flagellin and related hook-associated proteins [Thermophilic enrichment culture SG0.5JP960 (454-Illumina assembly v2)]	430918865	INNLGVNVENLSASESR	N14					422968
1245	2061976029	sg4i_00022770 Flagellin and related hook-associated proteins [Thermophilic enrichment culture SG0.5JP960 (454-Illumina assembly v2)]	430671689	INTNVAAINAHR	N14					2215090	2457380	1750670	12467400	2820230	3551950
1245	2061976029	sg4i_00022770 Flagellin and related hook-associated proteins [Thermophilic enrichment culture SG0.5JP960 (454-Illumina assembly v2)]	430694078	KIEQAIQQVSK	N14								5889900	5376060	6284560
1245	2061976029	sg4i_00022770 Flagellin and related hook-associated proteins [Thermophilic enrichment culture SG0.5JP960 (454-Illumina assembly v2)]	430682880	LEHTINNLGVNVE	N14					1495400	1322760	1293090	1187060	1027560	995329
1245	2061976029	sg4i_00022770 Flagellin and related hook-associated proteins [Thermophilic enrichment culture SG0.5JP960 (454-Illumina assembly v2)]	430693871	LEHTINNLGVNVEN	N14								388728
1245	2061976029	sg4i_00022770 Flagellin and related hook-associated proteins [Thermophilic enrichment culture SG0.5JP960 (454-Illumina assembly v2)]	430693693	LEHTINNLGVNVENL	N14								1144730	1378010	1569060
1245	2061976029	sg4i_00022770 Flagellin and related hook-associated proteins [Thermophilic enrichment culture SG0.5JP960 (454-Illumina assembly v2)]	430682031	LEHTINNLGVNVENLS	N14								1353010	999513	1052210
1245	2061976029	sg4i_00022770 Flagellin and related hook-associated proteins [Thermophilic enrichment culture SG0.5JP960 (454-Illumina assembly v2)]	430667187	LEHTINNLGVNVENLSAS	N14								458400	1103260	1840810
1245	2061976029	sg4i_00022770 Flagellin and related hook-associated proteins [Thermophilic enrichment culture SG0.5JP960 (454-Illumina assembly v2)]	430586012	LEHTINNLGVNVENLSASESR	N14		8814250	16236000	14265500	312682000	377633000	304185000	578931000	511297000	563393000
1245	2061976029	sg4i_00022770 Flagellin and related hook-associated proteins [Thermophilic enrichment culture SG0.5JP960 (454-Illumina assembly v2)]	430652063	LQDEIDQLISEINNIAQN	N14								240380	177476	443094
1245	2061976029	sg4i_00022770 Flagellin and related hook-associated proteins [Thermophilic enrichment culture SG0.5JP960 (454-Illumina assembly v2)]	430585384	LQDEIDQLISEINNIAQNTK	N14		10350900	11546500	11422900	82334000	83411800	84380100	243144000	211677000	237706000
1245	2061976029	sg4i_00022770 Flagellin and related hook-associated proteins [Thermophilic enrichment culture SG0.5JP960 (454-Illumina assembly v2)]	430707613	MNVLANQAAN	N14	Plus1Oxy:1							594345	641840	1193190
1245	2061976029	sg4i_00022770 Flagellin and related hook-associated proteins [Thermophilic enrichment culture SG0.5JP960 (454-Illumina assembly v2)]	430952943	MNVLANQAANGIYEESDRQK	N14	Plus1Oxy:1					2480500
1245	2061976029	sg4i_00022770 Flagellin and related hook-associated proteins [Thermophilic enrichment culture SG0.5JP960 (454-Illumina assembly v2)]	430655813	MYINTNVAAINAHR	N14	Plus1Oxy:1				2001040	2248750	1689390	603693	526543	1189720
1245	2061976029	sg4i_00022770 Flagellin and related hook-associated proteins [Thermophilic enrichment culture SG0.5JP960 (454-Illumina assembly v2)]	430946745	NGLNQAMR	N14			1016800					11951100	9873720	13439700
1245	2061976029	sg4i_00022770 Flagellin and related hook-associated proteins [Thermophilic enrichment culture SG0.5JP960 (454-Illumina assembly v2)]	430681743	NLGVNVENLSASESR	N14								898905	885837	836126
1245	2061976029	sg4i_00022770 Flagellin and related hook-associated proteins [Thermophilic enrichment culture SG0.5JP960 (454-Illumina assembly v2)]	430891942	NLSYNNTQM	N14	Plus1Oxy:9							84417		114626
1245	2061976029	sg4i_00022770 Flagellin and related hook-associated proteins [Thermophilic enrichment culture SG0.5JP960 (454-Illumina assembly v2)]	430634611	NLSYNNTQMGK	N14	Plus1Oxy:9				46180900	33673600	36325300	99325000	72577400	106524000
1245	2061976029	sg4i_00022770 Flagellin and related hook-associated proteins [Thermophilic enrichment culture SG0.5JP960 (454-Illumina assembly v2)]	430863751	NTNVAAINAHR	N14				742123
1245	2061976029	sg4i_00022770 Flagellin and related hook-associated proteins [Thermophilic enrichment culture SG0.5JP960 (454-Illumina assembly v2)]	430911900	NVLANQAANGIYEESDR	N14									261886
1245	2061976029	sg4i_00022770 Flagellin and related hook-associated proteins [Thermophilic enrichment culture SG0.5JP960 (454-Illumina assembly v2)]	430684670	QAANGIYEESDR	N14								921555	1159990	1157460
1245	2061976029	sg4i_00022770 Flagellin and related hook-associated proteins [Thermophilic enrichment culture SG0.5JP960 (454-Illumina assembly v2)]	430634213	QDEIDQLISEINNIAQNTK	N14					390633	263168	343126	1604060	447773	1681660
1245	2061976029	sg4i_00022770 Flagellin and related hook-associated proteins [Thermophilic enrichment culture SG0.5JP960 (454-Illumina assembly v2)]	430585823	QKLQDEIDQLISEINNIAQNTK	N14		7743480	6577820	6783950	54844300	61088900	45596300	57913800	49002000	45829800
1245	2061976029	sg4i_00022770 Flagellin and related hook-associated proteins [Thermophilic enrichment culture SG0.5JP960 (454-Illumina assembly v2)]	430980026	SKIEQAIQQVSK	N14									522332	309469
1245	2061976029	sg4i_00022770 Flagellin and related hook-associated proteins [Thermophilic enrichment culture SG0.5JP960 (454-Illumina assembly v2)]	430962048	TINNLGVNVENLSASESR	N14								395215
1245	2061976029	sg4i_00022770 Flagellin and related hook-associated proteins [Thermophilic enrichment culture SG0.5JP960 (454-Illumina assembly v2)]	430997686	TMEKLSSGYRIN	N14				743943
1245	2061976029	sg4i_00022770 Flagellin and related hook-associated proteins [Thermophilic enrichment culture SG0.5JP960 (454-Illumina assembly v2)]	430919377	VENLSASESR	N14								170190	172470	334430
1245	2061976029	sg4i_00022770 Flagellin and related hook-associated proteins [Thermophilic enrichment culture SG0.5JP960 (454-Illumina assembly v2)]	430757322	VNVENLSASESR	N14										225988
1245	2061976029	sg4i_00022770 Flagellin and related hook-associated proteins [Thermophilic enrichment culture SG0.5JP960 (454-Illumina assembly v2)]	430864040	YINTNVAAINAHR	N14						787650				607545
1257	2061976051	sg4i_00022990 ribosomal subunit interface protein [Thermophilic enrichment culture SG0.5JP960 (454-Illumina assembly v2)]	430723023	DDGKYGLIEPAN	N14								3186810	2663240	2589790
1257	2061976051	sg4i_00022990 ribosomal subunit interface protein [Thermophilic enrichment culture SG0.5JP960 (454-Illumina assembly v2)]	430605196	GQNLEVTQALR	N14			1585350	1674620	1461890	645905	535807
1258	2061976052	sg4i_00023000 protein translocase subunit secA [Thermophilic enrichment culture SG0.5JP960 (454-Illumina assembly v2)]	344571723	GVHLVTVNDYLAK	N14		2016860	2330720	2215340					697740	573360
28246	2061976059	sg4i_00023070 ornithine carbamoyltransferase (EC 2.1.3.3) [Thermophilic enrichment culture SG0.5JP960 (454-Illumina assembly v2)]	430682163	DFLSLVDYAPEEIR	N14								317687	321819	384502
28246	2061976059	sg4i_00023070 ornithine carbamoyltransferase (EC 2.1.3.3) [Thermophilic enrichment culture SG0.5JP960 (454-Illumina assembly v2)]	431063033	GRDFLSLVDYAPEEIR	N14										76111
1264	2061976062	sg4i_00023100 cell division ATP-binding protein FtsE [Thermophilic enrichment culture SG0.5JP960 (454-Illumina assembly v2)]	430920413	NEFVYIVGPSGAGK	N14								463292		867877
1266	2061976064	sg4i_00023120 Membrane proteins related to metalloendopeptidases [Thermophilic enrichment culture SG0.5JP960 (454-Illumina assembly v2)]	430622400	TAEELDAAIAR	N14				545530
1269	2061976069	sg4i_00023170 thymidine phosphorylase (EC 2.4.2.4) [Thermophilic enrichment culture SG0.5JP960 (454-Illumina assembly v2)]	430624841	AVEDFSLLPLAEEHPLLAER	N14		1293380	1119820	1661530
1269	2061976069	sg4i_00023170 thymidine phosphorylase (EC 2.4.2.4) [Thermophilic enrichment culture SG0.5JP960 (454-Illumina assembly v2)]	430694301	EAIGALKGEGPGDLLEVALALAEEALK	N14				301578
1269	2061976069	sg4i_00023170 thymidine phosphorylase (EC 2.4.2.4) [Thermophilic enrichment culture SG0.5JP960 (454-Illumina assembly v2)]	430586290	EAIGALKGEGPGDLLEVALALAEEALKLEGLDPALAR	N14		3318740	2559030	1948780
1269	2061976069	sg4i_00023170 thymidine phosphorylase (EC 2.4.2.4) [Thermophilic enrichment culture SG0.5JP960 (454-Illumina assembly v2)]	430755425	GLEEALGYLR	N14		1366190	980747	883659
1269	2061976069	sg4i_00023170 thymidine phosphorylase (EC 2.4.2.4) [Thermophilic enrichment culture SG0.5JP960 (454-Illumina assembly v2)]	430767560	VGLAVLALGGGR	N14		1508820
1270	2061976072	sg4i_00023200 acetyl-CoA carboxylase carboxyltransferase subunit alpha [Thermophilic enrichment culture SG0.5JP960 (454-Illumina assembly v2)]	430842824	LRPLDPLGFVDTKPYVER	N14		1335850	2038990	1099310
1270	2061976072	sg4i_00023200 acetyl-CoA carboxylase carboxyltransferase subunit alpha [Thermophilic enrichment culture SG0.5JP960 (454-Illumina assembly v2)]	430586985	VAMLADPGTFQEITR	N14		1489430
1271	2061976073	sg4i_00023210 acetyl-CoA carboxylase carboxyltransferase subunit alpha [Thermophilic enrichment culture SG0.5JP960 (454-Illumina assembly v2)]	430732999	AFADDPAIVGGLAYLEGEK	N14		449210	938043
1271	2061976073	sg4i_00023210 acetyl-CoA carboxylase carboxyltransferase subunit alpha [Thermophilic enrichment culture SG0.5JP960 (454-Illumina assembly v2)]	430824659	APGRPTTLDVLEK	N14						727655
1271	2061976073	sg4i_00023210 acetyl-CoA carboxylase carboxyltransferase subunit alpha [Thermophilic enrichment culture SG0.5JP960 (454-Illumina assembly v2)]	430782924	GQAWVIAQSIQR	N14			1142580	1071010
1271	2061976073	sg4i_00023210 acetyl-CoA carboxylase carboxyltransferase subunit alpha [Thermophilic enrichment culture SG0.5JP960 (454-Illumina assembly v2)]	430589848	PLEFEKPILELER	N14		1871890	3522360	3498900
28251	2061976074	sg4i_00023220 hypothetical protein [Thermophilic enrichment culture SG0.5JP960 (454-Illumina assembly v2)]	430748712	VNQDAYVYLFNINADGR	N14		1840380
1272	2061976075	sg4i_00023230 PEGA domain. [Thermophilic enrichment culture SG0.5JP960 (454-Illumina assembly v2)]	430610331	ALSIVIKPVPAR	N14		10753700	12943100	8125180	453703
1272	2061976075	sg4i_00023230 PEGA domain. [Thermophilic enrichment culture SG0.5JP960 (454-Illumina assembly v2)]	430811398	APLSLSLEAGLHEVR	N14		7248610	2545790
1272	2061976075	sg4i_00023230 PEGA domain. [Thermophilic enrichment culture SG0.5JP960 (454-Illumina assembly v2)]	430739722	DWVTDVAR	N14				17193900		699295	1847400			286508
1272	2061976075	sg4i_00023230 PEGA domain. [Thermophilic enrichment culture SG0.5JP960 (454-Illumina assembly v2)]	430641365	GAEVYVDGGR	N14		1151220	3363450	2483910	604579
1272	2061976075	sg4i_00023230 PEGA domain. [Thermophilic enrichment culture SG0.5JP960 (454-Illumina assembly v2)]	430585537	GEAPPPAEATLEVDSSPR	N14		1195400
1272	2061976075	sg4i_00023230 PEGA domain. [Thermophilic enrichment culture SG0.5JP960 (454-Illumina assembly v2)]	430593459	LLAPGYAEYR	N14		11192200	11968800	8697820	1003950	1350780	885015
1272	2061976075	sg4i_00023230 PEGA domain. [Thermophilic enrichment culture SG0.5JP960 (454-Illumina assembly v2)]	430603403	LPGYAPYR	N14		14501500	26776300	22905300	2716010	2239010	1322870
1272	2061976075	sg4i_00023230 PEGA domain. [Thermophilic enrichment culture SG0.5JP960 (454-Illumina assembly v2)]	322292017	LSVELVPLR	N14		17985100	13527800	11193200	1235380	1394800	1383210
1272	2061976075	sg4i_00023230 PEGA domain. [Thermophilic enrichment culture SG0.5JP960 (454-Illumina assembly v2)]	430589276	TLVQTLQVSGDR	N14		5160180	5604960	5219260			714289
1272	2061976075	sg4i_00023230 PEGA domain. [Thermophilic enrichment culture SG0.5JP960 (454-Illumina assembly v2)]	430589678	VEVRPEETLR	N14		32105800	44687600	28990800	3150990	4477970	4806350
1272	2061976075	sg4i_00023230 PEGA domain. [Thermophilic enrichment culture SG0.5JP960 (454-Illumina assembly v2)]	430750303	VFLDGEEVGR	N14						1322750
1272	2061976075	sg4i_00023230 PEGA domain. [Thermophilic enrichment culture SG0.5JP960 (454-Illumina assembly v2)]	430647754	VQGWEGLAR	N14		27593100	23705900	22776100	369073	2049710	908373			231990
28253	2061976079	sg4i_00023270 LSU ribosomal protein L27P [Thermophilic enrichment culture SG0.5JP960 (454-Illumina assembly v2)]	430759025	FDGQFVR	N14		1345470	1977300	2096520		566620		529290
1279	2061976094	sg4i_00023420 thioredoxin [Thermophilic enrichment culture SG0.5JP960 (454-Illumina assembly v2)]	430915023	LDVDENPK	N14		769908	3207130	2013240	478433
1279	2061976094	sg4i_00023420 thioredoxin [Thermophilic enrichment culture SG0.5JP960 (454-Illumina assembly v2)]	430754197	MIAPILEEIAK	N14		824503	1474390	1567700
1279	2061976094	sg4i_00023420 thioredoxin [Thermophilic enrichment culture SG0.5JP960 (454-Illumina assembly v2)]	430794428	MIAPILEEIAKEYEGK	N14			7294840	3999770
38520	2061976099	sg4i_00023470 thioredoxin [Thermophilic enrichment culture SG0.5JP960 (454-Illumina assembly v2)]	430768402	SIPTLVLFQR	N14		1323580	941680	1158350
1316	2061976183	sg4i_00024310 ABC-type Fe3+-hydroxamate transport system, periplasmic component [Thermophilic enrichment culture SG0.5JP960 (454-Illumina assembly v2)]	430610963	AHPASLEEALDTIVQFGVLTDAQEEAER	N14						317402
1316	2061976183	sg4i_00024310 ABC-type Fe3+-hydroxamate transport system, periplasmic component [Thermophilic enrichment culture SG0.5JP960 (454-Illumina assembly v2)]	430610207	FAGLDEDIISR	N14			1480690	1176660	1444280	1249580	1281260	139687
1316	2061976183	sg4i_00024310 ABC-type Fe3+-hydroxamate transport system, periplasmic component [Thermophilic enrichment culture SG0.5JP960 (454-Illumina assembly v2)]	430616183	ITDALLQIAEALYPGLVKP	N14		286259	198213	515803	263510	183420	176930
1316	2061976183	sg4i_00024310 ABC-type Fe3+-hydroxamate transport system, periplasmic component [Thermophilic enrichment culture SG0.5JP960 (454-Illumina assembly v2)]	430780639	VAEAAAGIPEDEKVK	N14							275364
1318	2061976185	sg4i_00024330 ABC-type cobalamin/Fe3+-siderophores transport systems, ATPase components [Thermophilic enrichment culture SG0.5JP960 (454-Illumina assembly v2)]	430944680	GAFGIEPVIFPHPLTGVPQLLLGGSPDR	N14		3043560	3114940	3470670
38529	2061976187	sg4i_00024350 adenosylcobinamide kinase (EC 2.7.1.156) [Thermophilic enrichment culture SG0.5JP960 (454-Illumina assembly v2)]	431056892	LEHEPDADER	N14									109506
38531	2061976200	sg4i_00024480 Amidases related to nicotinamidase [Thermophilic enrichment culture SG0.5JP960 (454-Illumina assembly v2)]	430752423	LPVGEPAIAIEDR	N14		3324550	4244120	4201790	799220	927515	725956
1327	2061976201	sg4i_00024490 putative nicotinate phosphoribosyltransferase [Thermophilic enrichment culture SG0.5JP960 (454-Illumina assembly v2)]	430770853	SPFGGGYAVFAGLER	N14					289933
1328	2061976202	sg4i_00024500 aminopeptidase II. Metallo peptidase. MEROPS family M29 [Thermophilic enrichment culture SG0.5JP960 (454-Illumina assembly v2)]	430699559	LIETDEGSR	N14				906281	3812590	3480300	4741740
1328	2061976202	sg4i_00024500 aminopeptidase II. Metallo peptidase. MEROPS family M29 [Thermophilic enrichment culture SG0.5JP960 (454-Illumina assembly v2)]	430590714	VPALWDAIFK	N14		1800100	963465	887047	925476	1383000	1145210	393269	396000	485755
38534	2061976218	sg4i_00024660 hypothetical protein [Thermophilic enrichment culture SG0.5JP960 (454-Illumina assembly v2)]	430924358	LADEIYER	N14			1426960					9613650	10136600
38534	2061976218	sg4i_00024660 hypothetical protein [Thermophilic enrichment culture SG0.5JP960 (454-Illumina assembly v2)]	430849846	TLTLHEAMK	N14					1582250		1432890
1336	2061976222	sg4i_00024700 methyl-accepting chemotaxis sensory transducer [Thermophilic enrichment culture SG0.5JP960 (454-Illumina assembly v2)]	430823705	QEKEQTFAHINQLMDELDGMLK	N14						642783
1336	2061976222	sg4i_00024700 methyl-accepting chemotaxis sensory transducer [Thermophilic enrichment culture SG0.5JP960 (454-Illumina assembly v2)]	430749085	SGEAFEQIVSVVNNAAVR	N14		446427
1336	2061976222	sg4i_00024700 methyl-accepting chemotaxis sensory transducer [Thermophilic enrichment culture SG0.5JP960 (454-Illumina assembly v2)]	430751113	VAEGVESSNK	N14								435854	332259	615036
1344	2061976231	sg4i_00024790 Acetyltransferase (GNAT) family. [Thermophilic enrichment culture SG0.5JP960 (454-Illumina assembly v2)]	430734553	ANSVSAIYGEEGGEEELEER	N14								321395	493566
1348	2061976237	sg4i_00024850 hypothetical protein [Thermophilic enrichment culture SG0.5JP960 (454-Illumina assembly v2)]	430899103	DGLGPDTDLLVVDPTDGTVVFER	N14							3178840
1350	2061976243	sg4i_00024910 Beta-1,4-xylanase [Thermophilic enrichment culture SG0.5JP960 (454-Illumina assembly v2)]	431058357	AASYGPGIGQYR	N14								381124	422116	605028
1350	2061976243	sg4i_00024910 Beta-1,4-xylanase [Thermophilic enrichment culture SG0.5JP960 (454-Illumina assembly v2)]	430681686	AAYGTPVIDGEEDAVWNR	N14									803306	776738
1350	2061976243	sg4i_00024910 Beta-1,4-xylanase [Thermophilic enrichment culture SG0.5JP960 (454-Illumina assembly v2)]	430705113	AGGSDPFTPIEIK	N14								6910680	6777680	6736770
1350	2061976243	sg4i_00024910 Beta-1,4-xylanase [Thermophilic enrichment culture SG0.5JP960 (454-Illumina assembly v2)]	430682273	AIGPDFIYEAFK	N14					261201		351241	15654700	15706700	16977700
1350	2061976243	sg4i_00024910 Beta-1,4-xylanase [Thermophilic enrichment culture SG0.5JP960 (454-Illumina assembly v2)]	430933532	ALPAGDGLDRFPDAGDAAAYAR	N14										218076
1350	2061976243	sg4i_00024910 Beta-1,4-xylanase [Thermophilic enrichment culture SG0.5JP960 (454-Illumina assembly v2)]	430681717	AYNFDDGTTQGWTGR	N14								1648750	1262390	1628100
1350	2061976243	sg4i_00024910 Beta-1,4-xylanase [Thermophilic enrichment culture SG0.5JP960 (454-Illumina assembly v2)]	430682640	DEYYIDNVVIK	N14								8827090	7626480	8474630
1350	2061976243	sg4i_00024910 Beta-1,4-xylanase [Thermophilic enrichment culture SG0.5JP960 (454-Illumina assembly v2)]	430708305	DTALQNLR	N14		1633330		1080050			450461	45212100	46990400	47987500
1350	2061976243	sg4i_00024910 Beta-1,4-xylanase [Thermophilic enrichment culture SG0.5JP960 (454-Illumina assembly v2)]	430681666	DTPVTDGDWVELSPGDENFK	N14								1620410	1496900	2329730
1350	2061976243	sg4i_00024910 Beta-1,4-xylanase [Thermophilic enrichment culture SG0.5JP960 (454-Illumina assembly v2)]	431048348	EVIDQNGWK	N14		1661270	2833900	1848140
1350	2061976243	sg4i_00024910 Beta-1,4-xylanase [Thermophilic enrichment culture SG0.5JP960 (454-Illumina assembly v2)]	430688883	EYADHITR	N14								3873190	2332860	2672000
1350	2061976243	sg4i_00024910 Beta-1,4-xylanase [Thermophilic enrichment culture SG0.5JP960 (454-Illumina assembly v2)]	430681990	FGGDSDPNISVTNEDNHTPGGSNSLK	N14								1827130
1350	2061976243	sg4i_00024910 Beta-1,4-xylanase [Thermophilic enrichment culture SG0.5JP960 (454-Illumina assembly v2)]	430682862	GIGVPFYIGEIIITR	N14								762963	730258	875576
1350	2061976243	sg4i_00024910 Beta-1,4-xylanase [Thermophilic enrichment culture SG0.5JP960 (454-Illumina assembly v2)]	431044901	GIVFDGNPDGK	N14					12488200				456256	437064
1350	2061976243	sg4i_00024910 Beta-1,4-xylanase [Thermophilic enrichment culture SG0.5JP960 (454-Illumina assembly v2)]	431082434	HFALLTAENAMKPD	N14	Plus1Oxy:11								334153
1350	2061976243	sg4i_00024910 Beta-1,4-xylanase [Thermophilic enrichment culture SG0.5JP960 (454-Illumina assembly v2)]	430693569	HFALLTAENAMKPDYAYDAAR	N14	Plus1Oxy:11							1560030	1715350	2001670
1350	2061976243	sg4i_00024910 Beta-1,4-xylanase [Thermophilic enrichment culture SG0.5JP960 (454-Illumina assembly v2)]	430681797	IISWDVVNEAVDDGK	N14								14126900	11844500	13268200
1350	2061976243	sg4i_00024910 Beta-1,4-xylanase [Thermophilic enrichment culture SG0.5JP960 (454-Illumina assembly v2)]	430694184	ILTGTITIDNANIDR	N14								1833390	1602750	2047990
1350	2061976243	sg4i_00024910 Beta-1,4-xylanase [Thermophilic enrichment culture SG0.5JP960 (454-Illumina assembly v2)]	430695552	KGNDYDAADFMLSDIGLEYGK	N14	Plus1Oxy:11							1589210	370038	843746
1350	2061976243	sg4i_00024910 Beta-1,4-xylanase [Thermophilic enrichment culture SG0.5JP960 (454-Illumina assembly v2)]	430682039	LAHAPENPDNPGEFK	N14					347822			10119800	10248200	14211000
1350	2061976243	sg4i_00024910 Beta-1,4-xylanase [Thermophilic enrichment culture SG0.5JP960 (454-Illumina assembly v2)]	430682114	LANSEDWESTLR	N14								5905280	3127130	5327420
1350	2061976243	sg4i_00024910 Beta-1,4-xylanase [Thermophilic enrichment culture SG0.5JP960 (454-Illumina assembly v2)]	430681671	LFEGEENPDWYTIAASTAVDNTNWTLLK	N14								1870280	1174040	4650490
1350	2061976243	sg4i_00024910 Beta-1,4-xylanase [Thermophilic enrichment culture SG0.5JP960 (454-Illumina assembly v2)]	430683186	LIDGIGMQAH	N14	Plus1Oxy:7							6424740	6552950	6394430
1350	2061976243	sg4i_00024910 Beta-1,4-xylanase [Thermophilic enrichment culture SG0.5JP960 (454-Illumina assembly v2)]	431059608	LLHPGATYE	N14								494302
1350	2061976243	sg4i_00024910 Beta-1,4-xylanase [Thermophilic enrichment culture SG0.5JP960 (454-Illumina assembly v2)]	431090326	LLHPGATYEISAYVK	N14										68540
1350	2061976243	sg4i_00024910 Beta-1,4-xylanase [Thermophilic enrichment culture SG0.5JP960 (454-Illumina assembly v2)]	430702824	LYAESSEGDNDPK	N14									640234	607578
1350	2061976243	sg4i_00024910 Beta-1,4-xylanase [Thermophilic enrichment culture SG0.5JP960 (454-Illumina assembly v2)]	430920665	MAQGQDATIIR	N14	Plus1Oxy:1									481838
1350	2061976243	sg4i_00024910 Beta-1,4-xylanase [Thermophilic enrichment culture SG0.5JP960 (454-Illumina assembly v2)]	430686731	MTAITNMVK	N14	Plus1Oxy:1,Plus1Oxy:7							8657780	8343100	8626500
1350	2061976243	sg4i_00024910 Beta-1,4-xylanase [Thermophilic enrichment culture SG0.5JP960 (454-Illumina assembly v2)]	430681596	MTVQNGPSSFVNVTSDAR	N14	Plus1Oxy:1							767950	2118720	1081700
1350	2061976243	sg4i_00024910 Beta-1,4-xylanase [Thermophilic enrichment culture SG0.5JP960 (454-Illumina assembly v2)]	430681754	NFDFADEDALVQK	N14								11242500	9749460	10592000
1350	2061976243	sg4i_00024910 Beta-1,4-xylanase [Thermophilic enrichment culture SG0.5JP960 (454-Illumina assembly v2)]	430688618	PAYYAVIDPEGFLAEYPPEQK	N14								366004	354690	417898
1350	2061976243	sg4i_00024910 Beta-1,4-xylanase [Thermophilic enrichment culture SG0.5JP960 (454-Illumina assembly v2)]	430682002	QGQLYAQLFQLYK	N14								2141330	1321740	1631010
1350	2061976243	sg4i_00024910 Beta-1,4-xylanase [Thermophilic enrichment culture SG0.5JP960 (454-Illumina assembly v2)]	430682093	QSGDTNLVHATGIVFDGNPDGK	N14								1329780	1680120
1350	2061976243	sg4i_00024910 Beta-1,4-xylanase [Thermophilic enrichment culture SG0.5JP960 (454-Illumina assembly v2)]	431088826	RDTALQNLR	N14		4702210	8758560	8028080
1350	2061976243	sg4i_00024910 Beta-1,4-xylanase [Thermophilic enrichment culture SG0.5JP960 (454-Illumina assembly v2)]	430682757	SATWHGAELDALR	N14						789328	532963	19828800	20372300	26731700
1350	2061976243	sg4i_00024910 Beta-1,4-xylanase [Thermophilic enrichment culture SG0.5JP960 (454-Illumina assembly v2)]	430684103	SEGSPLLFDAR	N14					479861			15322000	16668700	15100100
1350	2061976243	sg4i_00024910 Beta-1,4-xylanase [Thermophilic enrichment culture SG0.5JP960 (454-Illumina assembly v2)]	430682873	SQNWHGAEINIADLILPGAEYQFK	N14									4793080
1350	2061976243	sg4i_00024910 Beta-1,4-xylanase [Thermophilic enrichment culture SG0.5JP960 (454-Illumina assembly v2)]	430681598	TELYYNDYNDDNQSK	N14								917130		485736
1350	2061976243	sg4i_00024910 Beta-1,4-xylanase [Thermophilic enrichment culture SG0.5JP960 (454-Illumina assembly v2)]	431049139	TFWGLDDASSWR	N14								217716		140153
1350	2061976243	sg4i_00024910 Beta-1,4-xylanase [Thermophilic enrichment culture SG0.5JP960 (454-Illumina assembly v2)]	431083460	TLTKPAQSILLYIESSNAR	N14								299211
1350	2061976243	sg4i_00024910 Beta-1,4-xylanase [Thermophilic enrichment culture SG0.5JP960 (454-Illumina assembly v2)]	430681779	TTVTQQYDGPLFDLR	N14					333819			13413500	12048000	15525900
1350	2061976243	sg4i_00024910 Beta-1,4-xylanase [Thermophilic enrichment culture SG0.5JP960 (454-Illumina assembly v2)]	430681782	TVFDFESGQGDWVR	N14								8073400	7688310	8036400
1350	2061976243	sg4i_00024910 Beta-1,4-xylanase [Thermophilic enrichment culture SG0.5JP960 (454-Illumina assembly v2)]	430682410	TVVEHFGQTFGDR	N14								7984960	7035850	6807630
1350	2061976243	sg4i_00024910 Beta-1,4-xylanase [Thermophilic enrichment culture SG0.5JP960 (454-Illumina assembly v2)]	431050854	VFVDETNSK	N14					585042	471600
1350	2061976243	sg4i_00024910 Beta-1,4-xylanase [Thermophilic enrichment culture SG0.5JP960 (454-Illumina assembly v2)]	430918256	VNFNNVATFNPADVAAGFESR	N14								593243	403719	1069340
1350	2061976243	sg4i_00024910 Beta-1,4-xylanase [Thermophilic enrichment culture SG0.5JP960 (454-Illumina assembly v2)]	430682023	VTFWGLDDASSWR	N14								11249500	8970740	9827570
1350	2061976243	sg4i_00024910 Beta-1,4-xylanase [Thermophilic enrichment culture SG0.5JP960 (454-Illumina assembly v2)]	431040372	WNDTTDQGWQDPSVFGVLTLIGK	N14						295556				194453
1350	2061976243	sg4i_00024910 Beta-1,4-xylanase [Thermophilic enrichment culture SG0.5JP960 (454-Illumina assembly v2)]	431040228	WNDTTDQGWQDPSVFGVLTLIGKPGAPGPVTPPA	N14									169819
1350	2061976243	sg4i_00024910 Beta-1,4-xylanase [Thermophilic enrichment culture SG0.5JP960 (454-Illumina assembly v2)]	431056376	YIRPVAGPNPD	N14				536251				458275	389420	380187
1350	2061976243	sg4i_00024910 Beta-1,4-xylanase [Thermophilic enrichment culture SG0.5JP960 (454-Illumina assembly v2)]	430683420	YIRPVAGPNPDYSLPSIK	N14								3156910	3008090	3169860
1350	2061976243	sg4i_00024910 Beta-1,4-xylanase [Thermophilic enrichment culture SG0.5JP960 (454-Illumina assembly v2)]	431053935	YLSGNGATGWAK	N14					564326	1369960	1307090
1350	2061976243	sg4i_00024910 Beta-1,4-xylanase [Thermophilic enrichment culture SG0.5JP960 (454-Illumina assembly v2)]	430682985	YTINTNPDNVR	N14								1959860	1567800	1518510
1350	2061976243	sg4i_00024910 Beta-1,4-xylanase [Thermophilic enrichment culture SG0.5JP960 (454-Illumina assembly v2)]	430681744	YTQSAPPGDDLNVYVEVVDPITQAR	N14								1386090	1571850	1656860
1362	2061976258	sg4i_00025060 IMP cyclohydrolase (EC 3.5.4.10)/phosphoribosylaminoimidazolecarboxamide formyltransferase (EC 2.1.2.3) [Thermophilic enrichment culture SG0.5JP960 (454-Illumina assembly v2)]	430927394	AGGDTSFETR	N14			520515
1362	2061976258	sg4i_00025060 IMP cyclohydrolase (EC 3.5.4.10)/phosphoribosylaminoimidazolecarboxamide formyltransferase (EC 2.1.2.3) [Thermophilic enrichment culture SG0.5JP960 (454-Illumina assembly v2)]	430686430	AYEADPTSIFGGIVAANRPIDR	N14								616273		500470
1362	2061976258	sg4i_00025060 IMP cyclohydrolase (EC 3.5.4.10)/phosphoribosylaminoimidazolecarboxamide formyltransferase (EC 2.1.2.3) [Thermophilic enrichment culture SG0.5JP960 (454-Illumina assembly v2)]	430683282	DAESVDVANK	N14								147860		248410
1362	2061976258	sg4i_00025060 IMP cyclohydrolase (EC 3.5.4.10)/phosphoribosylaminoimidazolecarboxamide formyltransferase (EC 2.1.2.3) [Thermophilic enrichment culture SG0.5JP960 (454-Illumina assembly v2)]	430874312	KPLAPAGNITTAR	N14						270702		913380	1170190	1160760
1362	2061976258	sg4i_00025060 IMP cyclohydrolase (EC 3.5.4.10)/phosphoribosylaminoimidazolecarboxamide formyltransferase (EC 2.1.2.3) [Thermophilic enrichment culture SG0.5JP960 (454-Illumina assembly v2)]	430682019	QLGIEPIDLVAVNLYPFR	N14								351976	144102	573583
1362	2061976258	sg4i_00025060 IMP cyclohydrolase (EC 3.5.4.10)/phosphoribosylaminoimidazolecarboxamide formyltransferase (EC 2.1.2.3) [Thermophilic enrichment culture SG0.5JP960 (454-Illumina assembly v2)]	431119315	TLHPNVHGGLL	N14							375915
1362	2061976258	sg4i_00025060 IMP cyclohydrolase (EC 3.5.4.10)/phosphoribosylaminoimidazolecarboxamide formyltransferase (EC 2.1.2.3) [Thermophilic enrichment culture SG0.5JP960 (454-Illumina assembly v2)]	430693540	TLLEQSGVPVTGISEVTGFPEILDGR	N14								466580		659918
1363	2061976260	sg4i_00025080 phosphoribosylaminoimidazole synthetase [Thermophilic enrichment culture SG0.5JP960 (454-Illumina assembly v2)]	430844939	GLVHVTGGGFVENIPR	N14			2216620		493359		680155
1363	2061976260	sg4i_00025080 phosphoribosylaminoimidazole synthetase [Thermophilic enrichment culture SG0.5JP960 (454-Illumina assembly v2)]	430846164	RAVELGER	N14			581144	339421
43261	2061976285	sg4i_00025330 methenyltetrahydrofolate cyclohydrolase (EC 3.5.4.9)/5,10-methylenetetrahydrofolate dehydrogenase (NADP+) (EC 1.5.1.5) [Thermophilic enrichment culture SG0.5JP960 (454-Illumina assembly v2)]	430736709	SLVEVYPEDLPEEALLER	N14		348159
1374	2061976286	sg4i_00025340 NusB antitermination factor [Thermophilic enrichment culture SG0.5JP960 (454-Illumina assembly v2)]	430587134	LESTPEGLVVDLLLAVPYGVAIPELAAR	N14		1700890	1374560	1607510
1375	2061976287	sg4i_00025350 acetyl-CoA carboxylase, biotin carboxylase [Thermophilic enrichment culture SG0.5JP960 (454-Illumina assembly v2)]	430673252	AAFGNPAVYLEK	N14		2497250	1987320	2733300		1617890
1375	2061976287	sg4i_00025350 acetyl-CoA carboxylase, biotin carboxylase [Thermophilic enrichment culture SG0.5JP960 (454-Illumina assembly v2)]	430587679	ALSETVIEGPGLK	N14		1929960	2773240	1970320
1375	2061976287	sg4i_00025350 acetyl-CoA carboxylase, biotin carboxylase [Thermophilic enrichment culture SG0.5JP960 (454-Illumina assembly v2)]	430588492	AVLQAQEEAR	N14			3488350	1403980
1375	2061976287	sg4i_00025350 acetyl-CoA carboxylase, biotin carboxylase [Thermophilic enrichment culture SG0.5JP960 (454-Illumina assembly v2)]	430810106	HIEIQVLGDGER	N14		1175710			20567400	24092200	20584300	2397590		3014540
1375	2061976287	sg4i_00025350 acetyl-CoA carboxylase, biotin carboxylase [Thermophilic enrichment culture SG0.5JP960 (454-Illumina assembly v2)]	430587326	IQVEHPVTEMITGIDLVQAQFR	N14		2192980	2266130	2091750
1375	2061976287	sg4i_00025350 acetyl-CoA carboxylase, biotin carboxylase [Thermophilic enrichment culture SG0.5JP960 (454-Illumina assembly v2)]	430594155	VETLLFPGGPGVR	N14		2027550	2559360	3213690		202715
1375	2061976287	sg4i_00025350 acetyl-CoA carboxylase, biotin carboxylase [Thermophilic enrichment culture SG0.5JP960 (454-Illumina assembly v2)]	430787278	VLQNAFFR	N14		1341500				393793
1375	2061976287	sg4i_00025350 acetyl-CoA carboxylase, biotin carboxylase [Thermophilic enrichment culture SG0.5JP960 (454-Illumina assembly v2)]	430794778	VVHTEEELER	N14		5489350	5023210	2163190		449450	440237	7127720	9207070	8305120
1376	2061976288	sg4i_00025360 biotin carboxyl carrier protein [Thermophilic enrichment culture SG0.5JP960 (454-Illumina assembly v2)]	430586016	QILQALVEHGVNELTLETPDYK	N14		11009600	12844200	16430200
43262	2061976290	sg4i_00025380 hypothetical protein [Thermophilic enrichment culture SG0.5JP960 (454-Illumina assembly v2)]	430907975	YIDLLGLKPQVLDLEEAA	N14		770194	1297320	895752
28283	2061976291	sg4i_00025390 hypothetical protein [Thermophilic enrichment culture SG0.5JP960 (454-Illumina assembly v2)]	430722692	DAAAEVELLGER	N14				361892
28283	2061976291	sg4i_00025390 hypothetical protein [Thermophilic enrichment culture SG0.5JP960 (454-Illumina assembly v2)]	430751637	ELASLIDWR	N14		587906
1390	2061976336	sg4i_00025840 carbohydrate ABC transporter substrate-binding protein, CUT1 family (TC 3.A.1.1.-) [Thermophilic enrichment culture SG0.5JP960 (454-Illumina assembly v2)]	430766874	ASLSWADAAQR	N14			4413280	1906780					334906
1390	2061976336	sg4i_00025840 carbohydrate ABC transporter substrate-binding protein, CUT1 family (TC 3.A.1.1.-) [Thermophilic enrichment culture SG0.5JP960 (454-Illumina assembly v2)]	344979905	ATVAGGAGTNAK	N14				47298						46107
1390	2061976336	sg4i_00025840 carbohydrate ABC transporter substrate-binding protein, CUT1 family (TC 3.A.1.1.-) [Thermophilic enrichment culture SG0.5JP960 (454-Illumina assembly v2)]	430586944	DKFEVPHLFESVLLATFGPEDYPK	N14		1715570	1901240	1423180
1390	2061976336	sg4i_00025840 carbohydrate ABC transporter substrate-binding protein, CUT1 family (TC 3.A.1.1.-) [Thermophilic enrichment culture SG0.5JP960 (454-Illumina assembly v2)]	430793277	DKLVPSIVHGAAANEAYMTDYDNALNLFSANR	N14			2444780
1390	2061976336	sg4i_00025840 carbohydrate ABC transporter substrate-binding protein, CUT1 family (TC 3.A.1.1.-) [Thermophilic enrichment culture SG0.5JP960 (454-Illumina assembly v2)]	430835889	GEIYSVPVNIHR	N14		2653450	3974490	4521860		387606		1249770	991456	1875620
1390	2061976336	sg4i_00025840 carbohydrate ABC transporter substrate-binding protein, CUT1 family (TC 3.A.1.1.-) [Thermophilic enrichment culture SG0.5JP960 (454-Illumina assembly v2)]	430712637	GMLLDAASELQSQ	N14		430488	1006360							89869
1390	2061976336	sg4i_00025840 carbohydrate ABC transporter substrate-binding protein, CUT1 family (TC 3.A.1.1.-) [Thermophilic enrichment culture SG0.5JP960 (454-Illumina assembly v2)]	430626477	LSDSFGLPK	N14		35947000	36514500	29600200
1390	2061976336	sg4i_00025840 carbohydrate ABC transporter substrate-binding protein, CUT1 family (TC 3.A.1.1.-) [Thermophilic enrichment culture SG0.5JP960 (454-Illumina assembly v2)]	430759664	MLDYANEDR	N14			818031	1109180
1390	2061976336	sg4i_00025840 carbohydrate ABC transporter substrate-binding protein, CUT1 family (TC 3.A.1.1.-) [Thermophilic enrichment culture SG0.5JP960 (454-Illumina assembly v2)]	431084844	WSIDEFKR	N14		1147850		872002					161676
1396	2061976348	sg4i_00025960 dihydroxyacid dehydratase (EC 4.2.1.9) [Thermophilic enrichment culture SG0.5JP960 (454-Illumina assembly v2)]	430727747	GDSVALLTDGR	N14		262607000	722705		38644000	41626800	35044200	37188000		42461700
1396	2061976348	sg4i_00025960 dihydroxyacid dehydratase (EC 4.2.1.9) [Thermophilic enrichment culture SG0.5JP960 (454-Illumina assembly v2)]	430819763	GLMVGHVSPEAAVGGPIAALR	N14			746190
1396	2061976348	sg4i_00025960 dihydroxyacid dehydratase (EC 4.2.1.9) [Thermophilic enrichment culture SG0.5JP960 (454-Illumina assembly v2)]	430610159	KLEVDLPQEVITAR	N14		562562	583934
1396	2061976348	sg4i_00025960 dihydroxyacid dehydratase (EC 4.2.1.9) [Thermophilic enrichment culture SG0.5JP960 (454-Illumina assembly v2)]	430759575	QINPGDVVVIR	N14			1077510
1396	2061976348	sg4i_00025960 dihydroxyacid dehydratase (EC 4.2.1.9) [Thermophilic enrichment culture SG0.5JP960 (454-Illumina assembly v2)]	430623765	SPVGGLVILK	N14		3491090	2787050	2154730
1400	2061976356	sg4i_00026040 ketol-acid reductoisomerase (EC 1.1.1.86) [Thermophilic enrichment culture SG0.5JP960 (454-Illumina assembly v2)]	430768448	AMMSWTQPPPANR	N14				842413			2940480
1400	2061976356	sg4i_00026040 ketol-acid reductoisomerase (EC 1.1.1.86) [Thermophilic enrichment culture SG0.5JP960 (454-Illumina assembly v2)]	430758217	EIQDGSFAR	N14		1275560					463959
1400	2061976356	sg4i_00026040 ketol-acid reductoisomerase (EC 1.1.1.86) [Thermophilic enrichment culture SG0.5JP960 (454-Illumina assembly v2)]	430594244	NHLIEQVGQK	N14		645302	1122650	829500
1400	2061976356	sg4i_00026040 ketol-acid reductoisomerase (EC 1.1.1.86) [Thermophilic enrichment culture SG0.5JP960 (454-Illumina assembly v2)]	430818966	SVAEAAEAADIIMMLIPDTIHKK	N14		2457620	1556010	1691500
1449	2061976433	sg4i_00026810 methenyltetrahydrofolate cyclohydrolase (EC 3.5.4.9)/5,10-methylenetetrahydrofolate dehydrogenase (NADP+) (EC 1.5.1.5) [Thermophilic enrichment culture SG0.5JP960 (454-Illumina assembly v2)]	430914221	LTGDVDFESVK	N14					288399
1449	2061976433	sg4i_00026810 methenyltetrahydrofolate cyclohydrolase (EC 3.5.4.9)/5,10-methylenetetrahydrofolate dehydrogenase (NADP+) (EC 1.5.1.5) [Thermophilic enrichment culture SG0.5JP960 (454-Illumina assembly v2)]	430956368	TKDIEDVVR	N14			981156	2239420	704854		612715
1464	2061976456	sg4i_00027040 Xaa-Pro aminopeptidase [Thermophilic enrichment culture SG0.5JP960 (454-Illumina assembly v2)]	430932823	IEDDILITENGAELLTHAPK	N14		20310900	24450200	25962200	22612900	18476100	14913100	218711000	171392000	170634000
1465	2061976457	sg4i_00027050 3-dehydroquinate dehydratase (EC 4.2.1.10) [Thermophilic enrichment culture SG0.5JP960 (454-Illumina assembly v2)]	430937935	IAVINGPNLNMLGVR	N14		915068
1470	2061976466	sg4i_00027140 methionyl-tRNA synthetase (EC 6.1.1.10) [Thermophilic enrichment culture SG0.5JP960 (454-Illumina assembly v2)]	430586883	LDVEAEVAHILSAMR	N14			530096
1470	2061976466	sg4i_00027140 methionyl-tRNA synthetase (EC 6.1.1.10) [Thermophilic enrichment culture SG0.5JP960 (454-Illumina assembly v2)]	430780848	YYEEHPDFIQPESR	N14						447234	502686
28303	2061976474	sg4i_00027220 6-phosphogluconate dehydrogenase (decarboxylating) (EC 1.1.1.44) [Thermophilic enrichment culture SG0.5JP960 (454-Illumina assembly v2)]	430835696	LGGPAPKPYVGDR	N14					474607
28303	2061976474	sg4i_00027220 6-phosphogluconate dehydrogenase (decarboxylating) (EC 1.1.1.44) [Thermophilic enrichment culture SG0.5JP960 (454-Illumina assembly v2)]	430748273	WTSQSALDLGVPLSIITESVFSR	N14							212575
28304	2061976476	sg4i_00027240 5-dehydro-2-deoxygluconokinase (EC 2.7.1.92) [Thermophilic enrichment culture SG0.5JP960 (454-Illumina assembly v2)]	430735904	EAILPLAGQADYFLPGLDELK	N14			467025
28304	2061976476	sg4i_00027240 5-dehydro-2-deoxygluconokinase (EC 2.7.1.92) [Thermophilic enrichment culture SG0.5JP960 (454-Illumina assembly v2)]	430775072	GVGGENWVVEGGR	N14								452248		730491
1479	2061976480	sg4i_00027280 hypothetical protein [Thermophilic enrichment culture SG0.5JP960 (454-Illumina assembly v2)]	430699003	FDVAYDPAR	N14								690831	662956	621843
1479	2061976480	sg4i_00027280 hypothetical protein [Thermophilic enrichment culture SG0.5JP960 (454-Illumina assembly v2)]	430696180	IYIGFLDGAAPQK	N14								535249	453383	120214
1479	2061976480	sg4i_00027280 hypothetical protein [Thermophilic enrichment culture SG0.5JP960 (454-Illumina assembly v2)]	431077004	LLEQIEPIHKP	N14								480001	524517	882847
28318	2061976543	sg4i_00027910 6-phosphogluconate dehydrogenase (decarboxylating) (EC 1.1.1.44) [Thermophilic enrichment culture SG0.5JP960 (454-Illumina assembly v2)]	430943788	AAYAADPHTPTLLTDDHFAGALGDAQDSWR	N14						521320
28318	2061976543	sg4i_00027910 6-phosphogluconate dehydrogenase (decarboxylating) (EC 1.1.1.44) [Thermophilic enrichment culture SG0.5JP960 (454-Illumina assembly v2)]	430639695	FADDVEQALYASK	N14						1317540
28318	2061976543	sg4i_00027910 6-phosphogluconate dehydrogenase (decarboxylating) (EC 1.1.1.44) [Thermophilic enrichment culture SG0.5JP960 (454-Illumina assembly v2)]	135825616	LPAALTQAQR	N14					1003220	1017280	803665
1507	2061976553	sg4i_00028010 SPFH domain, Band 7 family protein [Thermophilic enrichment culture SG0.5JP960 (454-Illumina assembly v2)]	430748523	SVLGQAELDELLAER	N14				568416
38565	2061976581	sg4i_00028290 proline-specific peptidases, Bacillus coagulans-type subfamily [Thermophilic enrichment culture SG0.5JP960 (454-Illumina assembly v2)]	430753778	YESEGDYENPR	N14			1240620	184908
1524	2061976585	sg4i_00028330 carbohydrate ABC transporter substrate-binding protein, CUT1 family (TC 3.A.1.1.-) [Thermophilic enrichment culture SG0.5JP960 (454-Illumina assembly v2)]	430819725	KLDWFPFPEVK	N14		641669		469635
1524	2061976585	sg4i_00028330 carbohydrate ABC transporter substrate-binding protein, CUT1 family (TC 3.A.1.1.-) [Thermophilic enrichment culture SG0.5JP960 (454-Illumina assembly v2)]	430751435	QLPTTWDELLDVVK	N14		511440		336780
1543	2061976614	sg4i_00028620 Uncharacterized protein conserved in bacteria [Thermophilic enrichment culture SG0.5JP960 (454-Illumina assembly v2)]	430807424	GKTTIEDVVVAK	N14		621841	3875720	2039050
1543	2061976614	sg4i_00028620 Uncharacterized protein conserved in bacteria [Thermophilic enrichment culture SG0.5JP960 (454-Illumina assembly v2)]	430807073	SITESTSPLHTER	N14		1821620	3910950	2022820
1555	2061976640	sg4i_00028880 ABC-type sugar transport system, periplasmic component [Thermophilic enrichment culture SG0.5JP960 (454-Illumina assembly v2)]	430781359	SMGLDQWTEMANQAAAEAGLIKK	N14		999410
28341	2061976644	sg4i_00028920 two component transcriptional regulator, winged helix family [Thermophilic enrichment culture SG0.5JP960 (454-Illumina assembly v2)]	430814026	IPILMLTAK	N14	Plus1Oxy:5	1217950	1158170	1023590
1559	2061976655	sg4i_00029030 Beta-glucosidase-related glycosidases [Thermophilic enrichment culture SG0.5JP960 (454-Illumina assembly v2)]	430594531	SILTDLLR	N14		1336320	688550	1431860
1578	2061976696	sg4i_00029440 fructose-1,6-bisphosphatase, class II [Thermophilic enrichment culture SG0.5JP960 (454-Illumina assembly v2)]	430807519	FIDSIHLFETGAR	N14		3224490	1072370
1578	2061976696	sg4i_00029440 fructose-1,6-bisphosphatase, class II [Thermophilic enrichment culture SG0.5JP960 (454-Illumina assembly v2)]	430823206	GGLFHAPDMYMEK	N14		1734710		727166
1578	2061976696	sg4i_00029440 fructose-1,6-bisphosphatase, class II [Thermophilic enrichment culture SG0.5JP960 (454-Illumina assembly v2)]	430733977	LISDGDVIAALAAAIR	N14		269602		224980
1586	2061976715	sg4i_00029630 Glucose/sorbosone dehydrogenases [Thermophilic enrichment culture SG0.5JP960 (454-Illumina assembly v2)]	430918986	LAFGPDGYLYAGTGEAGR	N14							578769
28355	2061976735	sg4i_00029830 Predicted Zn-dependent peptidases [Thermophilic enrichment culture SG0.5JP960 (454-Illumina assembly v2)]	430855360	SHVLMAGESTSAR	N14			62883100	39874800				53681000	45194100	60331100
1594	2061976737	sg4i_00029850 methionyl-tRNA synthetase (EC 6.1.1.10) [Thermophilic enrichment culture SG0.5JP960 (454-Illumina assembly v2)]	430721291	VPSPSDNTDLEQDLMQIAEGIPEK	N14				783749
1596	2061976739	sg4i_00029870 RecA-superfamily ATPases implicated in signal transduction [Thermophilic enrichment culture SG0.5JP960 (454-Illumina assembly v2)]	430853250	HYFEITPSGIAIYPR	N14									421645
38577	2061976752	sg4i_00030000 fructokinase (EC 2.7.1.4) [Thermophilic enrichment culture SG0.5JP960 (454-Illumina assembly v2)]	430686637	NVAALGEHR	N14								296321	882853	1273710
38577	2061976752	sg4i_00030000 fructokinase (EC 2.7.1.4) [Thermophilic enrichment culture SG0.5JP960 (454-Illumina assembly v2)]	430707409	VAALGEHR	N14		3870770	5721730	1872410						84228.5
1606	2061976759	sg4i_00030070 Predicted dehydrogenases and related proteins [Thermophilic enrichment culture SG0.5JP960 (454-Illumina assembly v2)]	430587062	AMLDAVNQAGVK	N14		6720390	5467050	5239290
1606	2061976759	sg4i_00030070 Predicted dehydrogenases and related proteins [Thermophilic enrichment culture SG0.5JP960 (454-Illumina assembly v2)]	430608290	ELAGSGALGDLGAHIIDLGR	N14		3965660	4302240	3566790
1606	2061976759	sg4i_00030070 Predicted dehydrogenases and related proteins [Thermophilic enrichment culture SG0.5JP960 (454-Illumina assembly v2)]	430862834	KLPYIVYPPPAIPR	N14		649404
1606	2061976759	sg4i_00030070 Predicted dehydrogenases and related proteins [Thermophilic enrichment culture SG0.5JP960 (454-Illumina assembly v2)]	430606194	LDKELAGSGALGDLGAHIIDLGR	N14		2760340	3955390	3071900
1606	2061976759	sg4i_00030070 Predicted dehydrogenases and related proteins [Thermophilic enrichment culture SG0.5JP960 (454-Illumina assembly v2)]	430597983	LNELEVYR	N14		1696440	3767420	1856120
1606	2061976759	sg4i_00030070 Predicted dehydrogenases and related proteins [Thermophilic enrichment culture SG0.5JP960 (454-Illumina assembly v2)]	430823453	NGELGEIYHFR	N14		7532650	8102140	5427330
1607	2061976760	sg4i_00030080 Sugar phosphate isomerases/epimerases [Thermophilic enrichment culture SG0.5JP960 (454-Illumina assembly v2)]	430624077	AAQEMMDTAR	N14			1671250
1607	2061976760	sg4i_00030080 Sugar phosphate isomerases/epimerases [Thermophilic enrichment culture SG0.5JP960 (454-Illumina assembly v2)]	430807442	ALKEPDYVQSR	N14		1378020	3023140	1903280
1607	2061976760	sg4i_00030080 Sugar phosphate isomerases/epimerases [Thermophilic enrichment culture SG0.5JP960 (454-Illumina assembly v2)]	430605172	EGFGINFDPSHFAHQFLNPVDFIEEFADR	N14		2691490	1633270	1491740
1607	2061976760	sg4i_00030080 Sugar phosphate isomerases/epimerases [Thermophilic enrichment culture SG0.5JP960 (454-Illumina assembly v2)]	430754747	EWGAQDALAFVR	N14		1202020	1854030	1648460
1607	2061976760	sg4i_00030080 Sugar phosphate isomerases/epimerases [Thermophilic enrichment culture SG0.5JP960 (454-Illumina assembly v2)]	430585913	FGLEVHPTEIAYDFVTTR	N14		5469360	10496200	5534800
1607	2061976760	sg4i_00030080 Sugar phosphate isomerases/epimerases [Thermophilic enrichment culture SG0.5JP960 (454-Illumina assembly v2)]	430604672	GRPVTLFTGQWADLPLEELAK	N14		8359040	12407000	10048900
1607	2061976760	sg4i_00030080 Sugar phosphate isomerases/epimerases [Thermophilic enrichment culture SG0.5JP960 (454-Illumina assembly v2)]	430846048	KALDAIGNR	N14		429339	2222160	2131460
1607	2061976760	sg4i_00030080 Sugar phosphate isomerases/epimerases [Thermophilic enrichment culture SG0.5JP960 (454-Illumina assembly v2)]	430794089	KVDFPASAVAFDAAFAR	N14			2301360	2193110
1607	2061976760	sg4i_00030080 Sugar phosphate isomerases/epimerases [Thermophilic enrichment culture SG0.5JP960 (454-Illumina assembly v2)]	430794505	KVDFPASAVAFDAAFARE	N14						365940				217480
1607	2061976760	sg4i_00030080 Sugar phosphate isomerases/epimerases [Thermophilic enrichment culture SG0.5JP960 (454-Illumina assembly v2)]	430845900	SILGSHLNFGDR	N14		5634350	5732500	6538980			338149
1607	2061976760	sg4i_00030080 Sugar phosphate isomerases/epimerases [Thermophilic enrichment culture SG0.5JP960 (454-Illumina assembly v2)]	430749238	WGPIIDVFEQEGVK	N14		5380330	4911430	4950840
1644	2061976827	sg4i_00030750 Methionine synthase II (cobalamin-independent) [Thermophilic enrichment culture SG0.5JP960 (454-Illumina assembly v2)]	430758634	FLLEYDDAR	N14			1505020
1644	2061976827	sg4i_00030750 Methionine synthase II (cobalamin-independent) [Thermophilic enrichment culture SG0.5JP960 (454-Illumina assembly v2)]	430771306	VVVLGLVTSK	N14		3620380	2203950	2008140		399772	441822
1644	2061976827	sg4i_00030750 Methionine synthase II (cobalamin-independent) [Thermophilic enrichment culture SG0.5JP960 (454-Illumina assembly v2)]	430766943	YYASGGYEPVAR	N14								748949	310075	543012
1645	2061976831	sg4i_00030790 Phosphotransferase system, HPr-related proteins [Thermophilic enrichment culture SG0.5JP960 (454-Illumina assembly v2)]	430842314	SGHAAIAELAQTASK	N14		2181520	3195810	1306280
1645	2061976831	sg4i_00030790 Phosphotransferase system, HPr-related proteins [Thermophilic enrichment culture SG0.5JP960 (454-Illumina assembly v2)]	430645685	SILGLFTTLVGGK	N14		7570960	904359	875695	727335	475013	491466
1645	2061976831	sg4i_00030790 Phosphotransferase system, HPr-related proteins [Thermophilic enrichment culture SG0.5JP960 (454-Illumina assembly v2)]	430626247	SSIVLQAENK	N14			2554070				287594
1646	2061976832	sg4i_00030800 Leucyl aminopeptidase (aminopeptidase T) [Thermophilic enrichment culture SG0.5JP960 (454-Illumina assembly v2)]	430909426	INALLDTDEGAR	N14								582055	420111	269962
1646	2061976832	sg4i_00030800 Leucyl aminopeptidase (aminopeptidase T) [Thermophilic enrichment culture SG0.5JP960 (454-Illumina assembly v2)]	430832153	TLLLHATPEQIAVWK	N14								282770		586531
1655	2061976853	sg4i_00031010 acetyl-coenzyme A synthetase (EC 6.2.1.1) [Thermophilic enrichment culture SG0.5JP960 (454-Illumina assembly v2)]	430639812	DLWWHDVLATV	N14		739349	2001710	1743130				610157	187215	802135
1655	2061976853	sg4i_00031010 acetyl-coenzyme A synthetase (EC 6.2.1.1) [Thermophilic enrichment culture SG0.5JP960 (454-Illumina assembly v2)]	430794348	DLWWHDVLATVR	N14		3199880	2143180	1397780	211812	226799	460147
1655	2061976853	sg4i_00031010 acetyl-coenzyme A synthetase (EC 6.2.1.1) [Thermophilic enrichment culture SG0.5JP960 (454-Illumina assembly v2)]	430939012	GQVPVAFVSVR	N14		3807300	3410710	2247010
1655	2061976853	sg4i_00031010 acetyl-coenzyme A synthetase (EC 6.2.1.1) [Thermophilic enrichment culture SG0.5JP960 (454-Illumina assembly v2)]	430874504	HVTILYTSPTAIR	N14			484974
1655	2061976853	sg4i_00031010 acetyl-coenzyme A synthetase (EC 6.2.1.1) [Thermophilic enrichment culture SG0.5JP960 (454-Illumina assembly v2)]	430615907	VIFVADLPK	N14		21333000	12476500	10852700	1266050	1909470	1807770
1655	2061976853	sg4i_00031010 acetyl-coenzyme A synthetase (EC 6.2.1.1) [Thermophilic enrichment culture SG0.5JP960 (454-Illumina assembly v2)]	430765498	VLGDTTTLTDPAVVEEIKR	N14			1887350	1789610
1659	2061976863	sg4i_00031110 valyl-tRNA synthetase (EC 6.1.1.9) [Thermophilic enrichment culture SG0.5JP960 (454-Illumina assembly v2)]	430822666	TVLLHGLVLDEK	N14		2972560	2452660	2855480			313118
1660	2061976865	sg4i_00031130 alpha-glucuronidase (EC:3.2.1.139) [Thermophilic enrichment culture SG0.5JP960 (454-Illumina assembly v2)]	430971243	LLAIGHPLEHLDVTEAPGSELR	N14						785980
1661	2061976866	sg4i_00031140 Uncharacterized oxidoreductases, Fe-dependent alcohol dehydrogenase family [Thermophilic enrichment culture SG0.5JP960 (454-Illumina assembly v2)]	430865417	FRFENPTALYYGK	N14									619076	460815
1664	2061976872	sg4i_00031200 Putative copper export protein [Thermophilic enrichment culture SG0.5JP960 (454-Illumina assembly v2)]	430640700	ITDAAGQAR	N14				183352	694677
1675	2061976891	sg4i_00031390 ABC-type sugar transport system, periplasmic component [Thermophilic enrichment culture SG0.5JP960 (454-Illumina assembly v2)]	430585489	ALIPAKDGLLIPLSEYTTGISDVNNEQR	N14						1550210	744000			153026
1675	2061976891	sg4i_00031390 ABC-type sugar transport system, periplasmic component [Thermophilic enrichment culture SG0.5JP960 (454-Illumina assembly v2)]	430681751	ATTPEPAPEPEEEEAPGVDLGGR	N14								366281
1675	2061976891	sg4i_00031390 ABC-type sugar transport system, periplasmic component [Thermophilic enrichment culture SG0.5JP960 (454-Illumina assembly v2)]	430670535	DGLLIPLSEYTTGISDVNNEQR	N14					282759	566396		5421060	4500690	5596090
1675	2061976891	sg4i_00031390 ABC-type sugar transport system, periplasmic component [Thermophilic enrichment culture SG0.5JP960 (454-Illumina assembly v2)]	430637086	DLNLPDPQELYYK	N14				403285	984083	738756	986032	15250800	10250300	14853700
1675	2061976891	sg4i_00031390 ABC-type sugar transport system, periplasmic component [Thermophilic enrichment culture SG0.5JP960 (454-Illumina assembly v2)]	431033830	DMDNDGVNDYWGTSGWPADMVR	N14	Plus1Oxy:2,Plus1Oxy:20							226294	133110	201885
1675	2061976891	sg4i_00031390 ABC-type sugar transport system, periplasmic component [Thermophilic enrichment culture SG0.5JP960 (454-Illumina assembly v2)]	430682319	EEEEAPGVDLGGR	N14								1579090	1449520	1459310
1675	2061976891	sg4i_00031390 ABC-type sugar transport system, periplasmic component [Thermophilic enrichment culture SG0.5JP960 (454-Illumina assembly v2)]	430693722	GFIAIEETVPDFPFYGMIHQLIEENKSPAAIVEENLQVANDALAK	N14										591223
1675	2061976891	sg4i_00031390 ABC-type sugar transport system, periplasmic component [Thermophilic enrichment culture SG0.5JP960 (454-Illumina assembly v2)]	430585541	GVQDPDIVYQIFEELQDIPQIEEYPGQLWLEGR	N14		1630630	2600690	1119010	842211	1200400	1121990	17585500	11815500	23677300
1675	2061976891	sg4i_00031390 ABC-type sugar transport system, periplasmic component [Thermophilic enrichment culture SG0.5JP960 (454-Illumina assembly v2)]	430651401	HFAASNDAYFIHPDELTEGITDPK	N14					1330440	2476730	1445220	24250400	24710900	26485000
1675	2061976891	sg4i_00031390 ABC-type sugar transport system, periplasmic component [Thermophilic enrichment culture SG0.5JP960 (454-Illumina assembly v2)]	430681837	IFEELQDIPQIEEYPGQLWLEGR	N14										308170
1675	2061976891	sg4i_00031390 ABC-type sugar transport system, periplasmic component [Thermophilic enrichment culture SG0.5JP960 (454-Illumina assembly v2)]	430630856	IVNVEGVHK	N14					647347		735396	11583000	11412200	16114600
1675	2061976891	sg4i_00031390 ABC-type sugar transport system, periplasmic component [Thermophilic enrichment culture SG0.5JP960 (454-Illumina assembly v2)]	431058967	KLPSLGGVEY	N14		6384690	6574090	6676560	1124710	1210840	1068690
1675	2061976891	sg4i_00031390 ABC-type sugar transport system, periplasmic component [Thermophilic enrichment culture SG0.5JP960 (454-Illumina assembly v2)]	430681764	KLPSLGGVEYAVAK	N14		2190540	2639180	2431730	2278990	3848470	3329220	38463900	33056600	50845500
1675	2061976891	sg4i_00031390 ABC-type sugar transport system, periplasmic component [Thermophilic enrichment culture SG0.5JP960 (454-Illumina assembly v2)]	430634197	LAAWWDDTPTEDSADGIYR	N14					477891	1218320	1065590	10713500	14496400	14840600
1675	2061976891	sg4i_00031390 ABC-type sugar transport system, periplasmic component [Thermophilic enrichment culture SG0.5JP960 (454-Illumina assembly v2)]	430685930	LPSLGGVEYAVAK	N14								268057	703648
1675	2061976891	sg4i_00031390 ABC-type sugar transport system, periplasmic component [Thermophilic enrichment culture SG0.5JP960 (454-Illumina assembly v2)]	430681586	SPAAIVEENLQVANDALAK	N14								7248610	6390750	7449080
1675	2061976891	sg4i_00031390 ABC-type sugar transport system, periplasmic component [Thermophilic enrichment culture SG0.5JP960 (454-Illumina assembly v2)]	430686946	TNWEETR	N14			521503	898973	330125	398602	492143	14747500	12260800	13895900
1675	2061976891	sg4i_00031390 ABC-type sugar transport system, periplasmic component [Thermophilic enrichment culture SG0.5JP960 (454-Illumina assembly v2)]	430683496	YTTEADIEMAR	N14	Plus1Oxy:9				1133220		418035	11570700	10988800	8699870
1676	2061976892	sg4i_00031400 carbohydrate ABC transporter substrate-binding protein, CUT1 family (TC 3.A.1.1.-) [Thermophilic enrichment culture SG0.5JP960 (454-Illumina assembly v2)]	430745600	EDTQVTFGR	N14			758622	1333650	1337280	934382	785324
1676	2061976892	sg4i_00031400 carbohydrate ABC transporter substrate-binding protein, CUT1 family (TC 3.A.1.1.-) [Thermophilic enrichment culture SG0.5JP960 (454-Illumina assembly v2)]	430785638	INTGGMGTWLLR	N14						896982
1676	2061976892	sg4i_00031400 carbohydrate ABC transporter substrate-binding protein, CUT1 family (TC 3.A.1.1.-) [Thermophilic enrichment culture SG0.5JP960 (454-Illumina assembly v2)]	430864060	VRVPETGLYNMK	N14				568058	4692220	4671250	1367530	302057
1677	2061976895	sg4i_00031430 Gluconolactonase [Thermophilic enrichment culture SG0.5JP960 (454-Illumina assembly v2)]	430740601	DLGVGDFR	N14							242299
1678	2061976897	sg4i_00031450 hypothetical protein [Thermophilic enrichment culture SG0.5JP960 (454-Illumina assembly v2)]	430770885	DLGDLLHSDFR	N14		322820		1039430		401318	616769
1682	2061976902	sg4i_00031500 magnesium Mg(2+) and cobalt Co(2+) transport protein (corA) [Thermophilic enrichment culture SG0.5JP960 (454-Illumina assembly v2)]	430874994	KSYMNEIVNLR	N14			2167230
38590	2061976903	sg4i_00031510 homoserine O-succinyltransferase (EC 2.3.1.46) [Thermophilic enrichment culture SG0.5JP960 (454-Illumina assembly v2)]	430973366	LLANTPLQVEFVLLHPK	N14						260284
1683	2061976904	sg4i_00031520 cysteine synthase (EC 2.5.1.47)/cystathionine gamma-synthase (EC 2.5.1.48) [Thermophilic enrichment culture SG0.5JP960 (454-Illumina assembly v2)]	430845890	HPALGQSTGFDYSR	N14						295218
1684	2061976905	sg4i_00031530 Uncharacterized conserved protein [Thermophilic enrichment culture SG0.5JP960 (454-Illumina assembly v2)]	430682895	SEALSTLEGWYVLHDFR	N14										235086
1684	2061976905	sg4i_00031530 Uncharacterized conserved protein [Thermophilic enrichment culture SG0.5JP960 (454-Illumina assembly v2)]	430694590	YGEFGPFFVGNLLTPQK	N14								574612	293604	956918
1691	2061976916	sg4i_00031640 succinate dehydrogenase subunit A (EC 1.3.5.1) [Thermophilic enrichment culture SG0.5JP960 (454-Illumina assembly v2)]	430643009	INIHDTSK	N14					1768470	1062940	268688	996066	500659
1691	2061976916	sg4i_00031640 succinate dehydrogenase subunit A (EC 1.3.5.1) [Thermophilic enrichment culture SG0.5JP960 (454-Illumina assembly v2)]	430786501	QLWNMFELAR	N14		2137830				202081
1691	2061976916	sg4i_00031640 succinate dehydrogenase subunit A (EC 1.3.5.1) [Thermophilic enrichment culture SG0.5JP960 (454-Illumina assembly v2)]	430864118	VAEAGGHVDLFSIVPVKR	N14					661392	426381	188201
1691	2061976916	sg4i_00031640 succinate dehydrogenase subunit A (EC 1.3.5.1) [Thermophilic enrichment culture SG0.5JP960 (454-Illumina assembly v2)]	430625357	VITIGALLR	N14		6246600	2206530	2202660	1532580	1502210	1380350
1692	2061976917	sg4i_00031650 succinate dehydrogenase subunit B (EC 1.3.5.1) [Thermophilic enrichment culture SG0.5JP960 (454-Illumina assembly v2)]	430934895	GIPLTTSIAAINR	N14		1967680	2814030	1773260	672843	819763	676991
1693	2061976918	sg4i_00031660 Transcriptional regulator [Thermophilic enrichment culture SG0.5JP960 (454-Illumina assembly v2)]	430806723	ELEIMHPVGVIYK	N14				1888370
1693	2061976918	sg4i_00031660 Transcriptional regulator [Thermophilic enrichment culture SG0.5JP960 (454-Illumina assembly v2)]	430784136	YLNSAMQQFLR	N14		3539050	1847520	2087560
1695	2061976921	sg4i_00031690 Permeases of the major facilitator superfamily [Thermophilic enrichment culture SG0.5JP960 (454-Illumina assembly v2)]	430948390	LSAAGYAAR	N14							337548	288185	444133	443935
1695	2061976921	sg4i_00031690 Permeases of the major facilitator superfamily [Thermophilic enrichment culture SG0.5JP960 (454-Illumina assembly v2)]	430996705	MAERIGAK	N14	Plus1Oxy:1				3493910	4453230	3467360	14144400	13714700	16125400
1698	2061976924	sg4i_00031720 Aspartate/tyrosine/aromatic aminotransferase [Thermophilic enrichment culture SG0.5JP960 (454-Illumina assembly v2)]	430751082	YGVGTIALGDTDLR	N14		10161500	24636600	21441000	179739000	181728000	183146000
1711	2061976956	sg4i_00032040 acetyl-coenzyme A synthetase (EC 6.2.1.1) [Thermophilic enrichment culture SG0.5JP960 (454-Illumina assembly v2)]	430799569	LYEESVRDPEGFWGR	N14			894540	457608
1711	2061976956	sg4i_00032040 acetyl-coenzyme A synthetase (EC 6.2.1.1) [Thermophilic enrichment culture SG0.5JP960 (454-Illumina assembly v2)]	430838177	VFYPSEEFRK	N14		5050470	8257700	6368750				412847
1714	2061976966	sg4i_00032140 5-(carboxyamino)imidazole ribonucleotide mutase [Thermophilic enrichment culture SG0.5JP960 (454-Illumina assembly v2)]	431057482	TTLPVIGVPVK	N14								1325390	1618350	1574920
1722	2061976997	sg4i_00032450 conserved hypothetical protein [Thermophilic enrichment culture SG0.5JP960 (454-Illumina assembly v2)]	430592825	ADLTEDELLDAMAEHPELIQRPIVVR	N14		2260140	3980920
1727	2061977003	sg4i_00032510 MoxR-like ATPases [Thermophilic enrichment culture SG0.5JP960 (454-Illumina assembly v2)]	430593649	ATRPNAPGAPEFIR	N14			3444860	2171590
1727	2061977003	sg4i_00032510 MoxR-like ATPases [Thermophilic enrichment culture SG0.5JP960 (454-Illumina assembly v2)]	430587296	FMFEIVLDHLPEEEELAVVR	N14		2821760	1180810	1524430	286199
1727	2061977003	sg4i_00032510 MoxR-like ATPases [Thermophilic enrichment culture SG0.5JP960 (454-Illumina assembly v2)]	430733736	ITTDWLVDQLLEAVPVPR	N14			1524830
1727	2061977003	sg4i_00032510 MoxR-like ATPases [Thermophilic enrichment culture SG0.5JP960 (454-Illumina assembly v2)]	430836251	KVPVADPVLR	N14		817022	987653	733199
1727	2061977003	sg4i_00032510 MoxR-like ATPases [Thermophilic enrichment culture SG0.5JP960 (454-Illumina assembly v2)]	430780177	STTAILEPEFSHVITGADILAFQR	N14		2039040	4139620	3922690
1727	2061977003	sg4i_00032510 MoxR-like ATPases [Thermophilic enrichment culture SG0.5JP960 (454-Illumina assembly v2)]	430819260	TLIVHTLAQVLDLK	N14		1166950	1399610	655781
1727	2061977003	sg4i_00032510 MoxR-like ATPases [Thermophilic enrichment culture SG0.5JP960 (454-Illumina assembly v2)]	430809764	TQSALLEAMQEHR	N14		3763450		2248840
1729	2061977007	sg4i_00032550 Uncharacterized membrane protein [Thermophilic enrichment culture SG0.5JP960 (454-Illumina assembly v2)]	430671724	WLVTGVPR	N14					444964		293947
28399	2061977010	sg4i_00032580 Asp-tRNAAsn/Glu-tRNAGln amidotransferase A subunit and related amidases [Thermophilic enrichment culture SG0.5JP960 (454-Illumina assembly v2)]	381476715	FIPAVEYIQANR	N14		3413000	6271090				777586	236195	566817	356314
28399	2061977010	sg4i_00032580 Asp-tRNAAsn/Glu-tRNAGln amidotransferase A subunit and related amidases [Thermophilic enrichment culture SG0.5JP960 (454-Illumina assembly v2)]	430682839	NDLGLELVPFELPDGLPLASLR	N14										80015
28399	2061977010	sg4i_00032580 Asp-tRNAAsn/Glu-tRNAGln amidotransferase A subunit and related amidases [Thermophilic enrichment culture SG0.5JP960 (454-Illumina assembly v2)]	430693703	PADLEELAFWPVTR	N14									115786	181962
1732	2061977014	sg4i_00032620 hypothetical protein [Thermophilic enrichment culture SG0.5JP960 (454-Illumina assembly v2)]	430882549	HSVIYWRPSTVQ	N14			1002050
1732	2061977014	sg4i_00032620 hypothetical protein [Thermophilic enrichment culture SG0.5JP960 (454-Illumina assembly v2)]	430772864	VLGLLLNEAR	N14		899257	1236050							412001
1735	2061977025	sg4i_00032730 Superoxide dismutase [Thermophilic enrichment culture SG0.5JP960 (454-Illumina assembly v2)]	430781757	FGSGWAWLVLDGGK	N14		669498						610162	437986	581383
1735	2061977025	sg4i_00032730 Superoxide dismutase [Thermophilic enrichment culture SG0.5JP960 (454-Illumina assembly v2)]	430596150	NIDSVPEEIR	N14		4919040	5452160	5089580	1990270		1124070	3012740		2771210
1735	2061977025	sg4i_00032730 Superoxide dismutase [Thermophilic enrichment culture SG0.5JP960 (454-Illumina assembly v2)]	430586948	TFGSVDAFKDEFSK	N14		5922280	6452350	5055690			1235780	687929	365513	1230020
1735	2061977025	sg4i_00032730 Superoxide dismutase [Thermophilic enrichment culture SG0.5JP960 (454-Illumina assembly v2)]	431091063	YPDLHGR	N14		857744	764029	1000570					198904	219913
28401	2061977027	sg4i_00032750 Predicted ring-cleavage extradiol dioxygenase [Thermophilic enrichment culture SG0.5JP960 (454-Illumina assembly v2)]	430750489	ELMLPAWLEPR	N14		933719	3237040	1999240
1741	2061977035	sg4i_00032830 hypothetical protein [Thermophilic enrichment culture SG0.5JP960 (454-Illumina assembly v2)]	431048585	LFDYEFR	N14								2785340	2415420	3240880
1741	2061977035	sg4i_00032830 hypothetical protein [Thermophilic enrichment culture SG0.5JP960 (454-Illumina assembly v2)]	430683073	YSVPTPILNAVGTTSIGR	N14									226485	361884
1742	2061977037	sg4i_00032850 Serine protease inhibitor [Thermophilic enrichment culture SG0.5JP960 (454-Illumina assembly v2)]	430693966	FDRPFLVAIR	N14								1925380	1467280	1782270
1742	2061977037	sg4i_00032850 Serine protease inhibitor [Thermophilic enrichment culture SG0.5JP960 (454-Illumina assembly v2)]	430686634	LMLYVPK	N14	Plus1Oxy:2							2068680	2294790	1768800
1742	2061977037	sg4i_00032850 Serine protease inhibitor [Thermophilic enrichment culture SG0.5JP960 (454-Illumina assembly v2)]	430689898	VTALDFR	N14		12595800	16673800	13079200	2111950	2749630	3277240	16537900	14833200	13415400
1747	2061977044	sg4i_00032920 Aspartate/tyrosine/aromatic aminotransferase [Thermophilic enrichment culture SG0.5JP960 (454-Illumina assembly v2)]	430819498	VQDLFSGHIAQPTQR	N14										1626630
1752	2061977051	sg4i_00032990 hypothetical protein [Thermophilic enrichment culture SG0.5JP960 (454-Illumina assembly v2)]	430586518	ALAQPEILEEFLVDPEGVAR	N14		1420990	1809020	2464920
1752	2061977051	sg4i_00032990 hypothetical protein [Thermophilic enrichment culture SG0.5JP960 (454-Illumina assembly v2)]	430621077	AQDLVASAAPAATR	N14			1883660	1284650
1752	2061977051	sg4i_00032990 hypothetical protein [Thermophilic enrichment culture SG0.5JP960 (454-Illumina assembly v2)]	430605165	AVDVEAIQDVR	N14		5250300	8394990	3078320				339220	168441
1752	2061977051	sg4i_00032990 hypothetical protein [Thermophilic enrichment culture SG0.5JP960 (454-Illumina assembly v2)]	430735517	DVFADFPEAIR	N14		1534850	1927090	3100090
1752	2061977051	sg4i_00032990 hypothetical protein [Thermophilic enrichment culture SG0.5JP960 (454-Illumina assembly v2)]	430735163	EVTLTEEELTIAQR	N14							250172
1752	2061977051	sg4i_00032990 hypothetical protein [Thermophilic enrichment culture SG0.5JP960 (454-Illumina assembly v2)]	430809219	MVVPRPEEEPQPR	N14		2854580	1109260	1603780
1752	2061977051	sg4i_00032990 hypothetical protein [Thermophilic enrichment culture SG0.5JP960 (454-Illumina assembly v2)]	430787810	NQVVAAALR	N14		7326110	13901100	6857580	352532	504738	547610	1132960	1053950	1076840
1752	2061977051	sg4i_00032990 hypothetical protein [Thermophilic enrichment culture SG0.5JP960 (454-Illumina assembly v2)]	430612238	VSDSLAHTLER	N14		6538710	9728950			183018	195885
1752	2061977051	sg4i_00032990 hypothetical protein [Thermophilic enrichment culture SG0.5JP960 (454-Illumina assembly v2)]	430830915	VVAELDREFDSFVFHR	N14		1237540
1752	2061977051	sg4i_00032990 hypothetical protein [Thermophilic enrichment culture SG0.5JP960 (454-Illumina assembly v2)]	430621287	WVDAVDAPEQER	N14				809362	985402	1814780	2763210
1755	2061977054	sg4i_00033020 Chromosome segregation ATPases [Thermophilic enrichment culture SG0.5JP960 (454-Illumina assembly v2)]	430732146	AAEPEVVPEPLNVLVAALENADILTLR	N14		188513	319590
28411	2061977072	sg4i_00033200 Protein of unknown function (DUF3108). [Thermophilic enrichment culture SG0.5JP960 (454-Illumina assembly v2)]	179564270	ATYVVER	N14			796194	2374330		875933	1341450	404589	455575
1766	2061977076	sg4i_00033240 DNA-directed RNA polymerase subunit beta'' (EC 2.7.7.6) [Thermophilic enrichment culture SG0.5JP960 (454-Illumina assembly v2)]	430908362	YVLPVDAILSVEPGSK	N14		151265		1648680
38606	2061977081	sg4i_00033290 O-acetylhomoserine sulfhydrolase (EC 2.5.1.49) [Thermophilic enrichment culture SG0.5JP960 (454-Illumina assembly v2)]	430771310	IMNPTQAVLESR	N14			860788
43291	2061977228	sg4i_00034760 L-proline dehydrogenase (EC 1.5.99.8) [Thermophilic enrichment culture SG0.5JP960 (454-Illumina assembly v2)]	430806824	IAERPENLLLVLR	N14		1417030	1153850
43291	2061977228	sg4i_00034760 L-proline dehydrogenase (EC 1.5.99.8) [Thermophilic enrichment culture SG0.5JP960 (454-Illumina assembly v2)]	430844475	TEKDLLDLLPYRPNLR	N14			758530
1826	2061977229	sg4i_00034770 delta-1-pyrroline-5-carboxylate dehydrogenase (EC 1.5.1.12) [Thermophilic enrichment culture SG0.5JP960 (454-Illumina assembly v2)]	430748953	IAQEEIFGPVLSVIR	N14		668770
1826	2061977229	sg4i_00034770 delta-1-pyrroline-5-carboxylate dehydrogenase (EC 1.5.1.12) [Thermophilic enrichment culture SG0.5JP960 (454-Illumina assembly v2)]	430620370	LILTQGAYEPVLER	N14			915050
1826	2061977229	sg4i_00034770 delta-1-pyrroline-5-carboxylate dehydrogenase (EC 1.5.1.12) [Thermophilic enrichment culture SG0.5JP960 (454-Illumina assembly v2)]	430819459	MTVEPFRNEPIETFQTEE	N14									287953	217503
1827	2061977230	sg4i_00034780 glutamate dehydrogenase (NADP) (EC 1.4.1.4) [Thermophilic enrichment culture SG0.5JP960 (454-Illumina assembly v2)]	430609160	AAVYDLPFGGAAGGIAVDPK	N14		1365370				789002	373409
1827	2061977230	sg4i_00034780 glutamate dehydrogenase (NADP) (EC 1.4.1.4) [Thermophilic enrichment culture SG0.5JP960 (454-Illumina assembly v2)]	430592838	DDAAGLGALLVLEALAK	N14		629996	205451	101241
1827	2061977230	sg4i_00034780 glutamate dehydrogenase (NADP) (EC 1.4.1.4) [Thermophilic enrichment culture SG0.5JP960 (454-Illumina assembly v2)]	430593656	EGALDGEMAR	N14		1217550	1576920	1315570
1827	2061977230	sg4i_00034780 glutamate dehydrogenase (NADP) (EC 1.4.1.4) [Thermophilic enrichment culture SG0.5JP960 (454-Illumina assembly v2)]	430737046	QVQAQAVVEVANFGLTPEAEAYLLGK	N14		5550300	8785790	7773980			689364
1827	2061977230	sg4i_00034780 glutamate dehydrogenase (NADP) (EC 1.4.1.4) [Thermophilic enrichment culture SG0.5JP960 (454-Illumina assembly v2)]	430881596	VAGVHPTTLEYLAHPK	N14		7497690	11598900		785489	1571190
1827	2061977230	sg4i_00034780 glutamate dehydrogenase (NADP) (EC 1.4.1.4) [Thermophilic enrichment culture SG0.5JP960 (454-Illumina assembly v2)]	430585546	YRPPEDPGLWDTYLEWLER	N14		1263370	2479440	2088380
1828	2061977231	sg4i_00034790 glutamate dehydrogenase (NADP) (EC 1.4.1.4) [Thermophilic enrichment culture SG0.5JP960 (454-Illumina assembly v2)]	430585635	AEPLPAADFWGLPVEFLVPAALEK	N14		3689770	3808420	2836140
1828	2061977231	sg4i_00034790 glutamate dehydrogenase (NADP) (EC 1.4.1.4) [Thermophilic enrichment culture SG0.5JP960 (454-Illumina assembly v2)]	430867817	HVQEFGGVR	N14			1836690	1602430
1828	2061977231	sg4i_00034790 glutamate dehydrogenase (NADP) (EC 1.4.1.4) [Thermophilic enrichment culture SG0.5JP960 (454-Illumina assembly v2)]	430936980	IGLQVEGAR	N14			1270830	871210				2786430	2288960	2586210
1828	2061977231	sg4i_00034790 glutamate dehydrogenase (NADP) (EC 1.4.1.4) [Thermophilic enrichment culture SG0.5JP960 (454-Illumina assembly v2)]	430724445	IVAEGANGPTTPAADDILLEK	N14			1304670	583544
1828	2061977231	sg4i_00034790 glutamate dehydrogenase (NADP) (EC 1.4.1.4) [Thermophilic enrichment culture SG0.5JP960 (454-Illumina assembly v2)]	430846877	KLSPGELER	N14			1218990		328295
1828	2061977231	sg4i_00034790 glutamate dehydrogenase (NADP) (EC 1.4.1.4) [Thermophilic enrichment culture SG0.5JP960 (454-Illumina assembly v2)]	430853376	MKSEPLSYLGK	N14					1683180
1828	2061977231	sg4i_00034790 glutamate dehydrogenase (NADP) (EC 1.4.1.4) [Thermophilic enrichment culture SG0.5JP960 (454-Illumina assembly v2)]	430768295	NAFEAVWQVAQEK	N14		167682		1265030
1828	2061977231	sg4i_00034790 glutamate dehydrogenase (NADP) (EC 1.4.1.4) [Thermophilic enrichment culture SG0.5JP960 (454-Illumina assembly v2)]	430831731	TVPGVVTGKPIALGGSLGR	N14		1449500		1253110
1828	2061977231	sg4i_00034790 glutamate dehydrogenase (NADP) (EC 1.4.1.4) [Thermophilic enrichment culture SG0.5JP960 (454-Illumina assembly v2)]	430758877	VLIVDVPVR	N14		2654000	2850110	854497	220643
28445	2061977243	sg4i_00034910 Phosphoenolpyruvate carboxykinase (ATP) [Thermophilic enrichment culture SG0.5JP960 (454-Illumina assembly v2)]	430634868	IVEHPESQENIWWGPINIPLDEHTFLINR	N14		1019140		1068880
28445	2061977243	sg4i_00034910 Phosphoenolpyruvate carboxykinase (ATP) [Thermophilic enrichment culture SG0.5JP960 (454-Illumina assembly v2)]	430807104	VEHPESQENIWWGPINIPLDEHTFLINR	N14			354772
1835	2061977245	sg4i_00034930 pullulanase (EC 3.2.1.41)/isoamylase [Thermophilic enrichment culture SG0.5JP960 (454-Illumina assembly v2)]	430819265	AGPPGRPAPAGPFEPWEAPPTLR	N14			1004490
1835	2061977245	sg4i_00034930 pullulanase (EC 3.2.1.41)/isoamylase [Thermophilic enrichment culture SG0.5JP960 (454-Illumina assembly v2)]	430823515	EYLLAVAEHWIR	N14		1223580	694314
1835	2061977245	sg4i_00034930 pullulanase (EC 3.2.1.41)/isoamylase [Thermophilic enrichment culture SG0.5JP960 (454-Illumina assembly v2)]	74677763	FGIDGWR	N14				1382450
1835	2061977245	sg4i_00034930 pullulanase (EC 3.2.1.41)/isoamylase [Thermophilic enrichment culture SG0.5JP960 (454-Illumina assembly v2)]	430793515	YHTVDYFQVDPILGGNEALR	N14			486402
1844	2061977273	sg4i_00035210 Pyruvate/2-oxoglutarate dehydrogenase complex, dihydrolipoamide acyltransferase (E2) component, and related enzymes [Thermophilic enrichment culture SG0.5JP960 (454-Illumina assembly v2)]	430596804	ADELNLLGIAK	N14		16329900		14112800
1844	2061977273	sg4i_00035210 Pyruvate/2-oxoglutarate dehydrogenase complex, dihydrolipoamide acyltransferase (E2) component, and related enzymes [Thermophilic enrichment culture SG0.5JP960 (454-Illumina assembly v2)]	430586730	APTGVMDADQLWNLFYSQVR	N14		1503020	1987940	2169190
1844	2061977273	sg4i_00035210 Pyruvate/2-oxoglutarate dehydrogenase complex, dihydrolipoamide acyltransferase (E2) component, and related enzymes [Thermophilic enrichment culture SG0.5JP960 (454-Illumina assembly v2)]	430588048	ATATAAPPAAPR	N14		733822	2111410	1593680
1844	2061977273	sg4i_00035210 Pyruvate/2-oxoglutarate dehydrogenase complex, dihydrolipoamide acyltransferase (E2) component, and related enzymes [Thermophilic enrichment culture SG0.5JP960 (454-Illumina assembly v2)]	294789196	IIDGADAAR	N14			31318300		9462090	12824500	10108600
1844	2061977273	sg4i_00035210 Pyruvate/2-oxoglutarate dehydrogenase complex, dihydrolipoamide acyltransferase (E2) component, and related enzymes [Thermophilic enrichment culture SG0.5JP960 (454-Illumina assembly v2)]	430833989	SLFSLGYDHR	N14		1649880	1191860	1158680
1847	2061977276	sg4i_00035240 carbamoyl-phosphate synthase small subunit [Thermophilic enrichment culture SG0.5JP960 (454-Illumina assembly v2)]	430852715	VTHVSLNDGTMEGLEHR	N14						9717910	10300900			87376600
1848	2061977277	sg4i_00035250 signal peptide peptidase SppA, 36K type [Thermophilic enrichment culture SG0.5JP960 (454-Illumina assembly v2)]	430587017	EMLSNVVMDLYEQFVQVVAEER	N14		2033020	2022590	2188100
1848	2061977277	sg4i_00035250 signal peptide peptidase SppA, 36K type [Thermophilic enrichment culture SG0.5JP960 (454-Illumina assembly v2)]	430592744	IGNLNDALAAAGR	N14			12815000	10946600		615823		3978990	3047080	3317900
1848	2061977277	sg4i_00035250 signal peptide peptidase SppA, 36K type [Thermophilic enrichment culture SG0.5JP960 (454-Illumina assembly v2)]	430857072	MAGLGERPK	N14		109220000	164105000	128773000
1849	2061977278	sg4i_00035260 Bacterial nucleoid DNA-binding protein [Thermophilic enrichment culture SG0.5JP960 (454-Illumina assembly v2)]	430587463	ADLVEQVANAIGPGITK	N14		3842590	6408400	7567530
1849	2061977278	sg4i_00035260 Bacterial nucleoid DNA-binding protein [Thermophilic enrichment culture SG0.5JP960 (454-Illumina assembly v2)]	430870208	AVPIFKPSK	N14		1114960	1916010	3001470	543096	302593
1849	2061977278	sg4i_00035260 Bacterial nucleoid DNA-binding protein [Thermophilic enrichment culture SG0.5JP960 (454-Illumina assembly v2)]	430809616	EALANHQNIEIR	N14			4843150
1849	2061977278	sg4i_00035260 Bacterial nucleoid DNA-binding protein [Thermophilic enrichment culture SG0.5JP960 (454-Illumina assembly v2)]	430793454	TKADLVEQVANAIGPGITK	N14					378582
45419	2061977280	sg4i_00035280 Molybdopterin converting factor, large subunit [Thermophilic enrichment culture SG0.5JP960 (454-Illumina assembly v2)]	430749388	VLAETAAEAAMR	N14								1480050	623379	1029050
1852	2061977282	sg4i_00035300 malate dehydrogenase (NAD) (EC 1.1.1.37) [Thermophilic enrichment culture SG0.5JP960 (454-Illumina assembly v2)]	430587078	EDLLNTNATIVR	N14		3071600
1852	2061977282	sg4i_00035300 malate dehydrogenase (NAD) (EC 1.1.1.37) [Thermophilic enrichment culture SG0.5JP960 (454-Illumina assembly v2)]	430585987	GLDQWESAPIEGFDTR	N14		2761230	2382460	2555890
1852	2061977282	sg4i_00035300 malate dehydrogenase (NAD) (EC 1.1.1.37) [Thermophilic enrichment culture SG0.5JP960 (454-Illumina assembly v2)]	430590031	NGGAEIVSYLK	N14		3684790	4481340	3146230
1852	2061977282	sg4i_00035300 malate dehydrogenase (NAD) (EC 1.1.1.37) [Thermophilic enrichment culture SG0.5JP960 (454-Illumina assembly v2)]	430590467	QVVMLDVVEGIPQGK	N14			3946150	6292900
1852	2061977282	sg4i_00035300 malate dehydrogenase (NAD) (EC 1.1.1.37) [Thermophilic enrichment culture SG0.5JP960 (454-Illumina assembly v2)]	430585887	TGSAYYAPAAAVVQMVEAIVR	N14		9656670	9655640	8749440
1852	2061977282	sg4i_00035300 malate dehydrogenase (NAD) (EC 1.1.1.37) [Thermophilic enrichment culture SG0.5JP960 (454-Illumina assembly v2)]	430593735	VIGMAGVLDTAR	N14		8030010	13402600	15083700		371205
1852	2061977282	sg4i_00035300 malate dehydrogenase (NAD) (EC 1.1.1.37) [Thermophilic enrichment culture SG0.5JP960 (454-Illumina assembly v2)]	430732244	VIGTNDYADTAGSDLIVVTAGIAR	N14										112459
1853	2061977285	sg4i_00035330 succinate dehydrogenase subunit A (EC 1.3.5.1) [Thermophilic enrichment culture SG0.5JP960 (454-Illumina assembly v2)]	430595238	AGLEHAIER	N14				516397
1853	2061977285	sg4i_00035330 succinate dehydrogenase subunit A (EC 1.3.5.1) [Thermophilic enrichment culture SG0.5JP960 (454-Illumina assembly v2)]	430726100	EADLPPLPSDPAGPTR	N14			898049
1853	2061977285	sg4i_00035330 succinate dehydrogenase subunit A (EC 1.3.5.1) [Thermophilic enrichment culture SG0.5JP960 (454-Illumina assembly v2)]	430755732	IEQLLGSSGK	N14			1714770	1239060				2271450	2174940
1853	2061977285	sg4i_00035330 succinate dehydrogenase subunit A (EC 1.3.5.1) [Thermophilic enrichment culture SG0.5JP960 (454-Illumina assembly v2)]	430748902	MYAVTSNALAFTGDGPAMAFR	N14								689679	464330	743662
1853	2061977285	sg4i_00035330 succinate dehydrogenase subunit A (EC 1.3.5.1) [Thermophilic enrichment culture SG0.5JP960 (454-Illumina assembly v2)]	430794366	NGIPLEDMEFFQFHPTGIYK	N14		1511590	2431800	1735620
1853	2061977285	sg4i_00035330 succinate dehydrogenase subunit A (EC 1.3.5.1) [Thermophilic enrichment culture SG0.5JP960 (454-Illumina assembly v2)]	430846523	YVHLDATR	N14								517182		361218
1854	2061977286	sg4i_00035340 succinate dehydrogenase subunit B (EC 1.3.5.1) [Thermophilic enrichment culture SG0.5JP960 (454-Illumina assembly v2)]	430621981	ITLEPLLGFPVIK	N14		610441	982935	853834
1854	2061977286	sg4i_00035340 succinate dehydrogenase subunit B (EC 1.3.5.1) [Thermophilic enrichment culture SG0.5JP960 (454-Illumina assembly v2)]	430624588	SVLPFLINDEPPPTGR	N14		2027620	1062690
28453	2061977291	sg4i_00035390 NADH dehydrogenase subunit C (EC 1.6.5.3) [Thermophilic enrichment culture SG0.5JP960 (454-Illumina assembly v2)]	430732559	ALSVDLDDIYFPEELEVGGIR	N14								4500840	4361000
1858	2061977293	sg4i_00035410 NADH-quinone oxidoreductase, E subunit [Thermophilic enrichment culture SG0.5JP960 (454-Illumina assembly v2)]	430751079	AALLPVLAMAQEIR	N14		826271	402246	769963
1865	2061977303	sg4i_00035510 phosphomannomutase (EC 5.4.2.8) [Thermophilic enrichment culture SG0.5JP960 (454-Illumina assembly v2)]	430587777	ADRPLSSLVAEFPSYVSTPEIR	N14		2936650	3889370	3827770	9296780	12866100	9998840	648898	424840	657658
1865	2061977303	sg4i_00035510 phosphomannomutase (EC 5.4.2.8) [Thermophilic enrichment culture SG0.5JP960 (454-Illumina assembly v2)]	430687908	DLAGPVPELIGR	N14		2152160	1955730	2628920				1336480	896034	647634
1865	2061977303	sg4i_00035510 phosphomannomutase (EC 5.4.2.8) [Thermophilic enrichment culture SG0.5JP960 (454-Illumina assembly v2)]	430766448	DNRPSSPDLAEGVIR	N14				713321					311782
1865	2061977303	sg4i_00035510 phosphomannomutase (EC 5.4.2.8) [Thermophilic enrichment culture SG0.5JP960 (454-Illumina assembly v2)]	430586959	GDILLLLYGLDLLER	N14		519644	486800	651629				61439
1865	2061977303	sg4i_00035510 phosphomannomutase (EC 5.4.2.8) [Thermophilic enrichment culture SG0.5JP960 (454-Illumina assembly v2)]	430732825	GLQAAGVDVIDVGTVPTPALYFAAVR	N14		205567
1865	2061977303	sg4i_00035510 phosphomannomutase (EC 5.4.2.8) [Thermophilic enrichment culture SG0.5JP960 (454-Illumina assembly v2)]	430782586	HDILPEYVADITGR	N14		806706	1503830	741039				376877	343644	773819
1865	2061977303	sg4i_00035510 phosphomannomutase (EC 5.4.2.8) [Thermophilic enrichment culture SG0.5JP960 (454-Illumina assembly v2)]	430683220	IGAVDETGAIIR	N14		2068120	3055520	1782970	1484330		740317			385645
1865	2061977303	sg4i_00035510 phosphomannomutase (EC 5.4.2.8) [Thermophilic enrichment culture SG0.5JP960 (454-Illumina assembly v2)]	430831940	KFDIVAAAVR	N14		931581
1865	2061977303	sg4i_00035510 phosphomannomutase (EC 5.4.2.8) [Thermophilic enrichment culture SG0.5JP960 (454-Illumina assembly v2)]	430789469	VLFPQGWGLLR	N14			528250	252796					194161	138246
1866	2061977304	sg4i_00035520 Uncharacterized conserved protein [Thermophilic enrichment culture SG0.5JP960 (454-Illumina assembly v2)]	430620179	AGTIPPWEELEPFVAALPLWDLEPLR	N14		285319
1868	2061977306	sg4i_00035540 succinyl-CoA synthetase (ADP-forming) beta subunit (EC 6.2.1.5) [Thermophilic enrichment culture SG0.5JP960 (454-Illumina assembly v2)]	430607581	EGGVDIEEVAAR	N14				1526690
1868	2061977306	sg4i_00035540 succinyl-CoA synthetase (ADP-forming) beta subunit (EC 6.2.1.5) [Thermophilic enrichment culture SG0.5JP960 (454-Illumina assembly v2)]	430598960	IITQDPNVK	N14			1259400
1868	2061977306	sg4i_00035540 succinyl-CoA synthetase (ADP-forming) beta subunit (EC 6.2.1.5) [Thermophilic enrichment culture SG0.5JP960 (454-Illumina assembly v2)]	430752606	MNIDDNELFR	N14		961792	1824040	740273
1868	2061977306	sg4i_00035540 succinyl-CoA synthetase (ADP-forming) beta subunit (EC 6.2.1.5) [Thermophilic enrichment culture SG0.5JP960 (454-Illumina assembly v2)]	430875092	MNIHEYQAR	N14						4104790
28456	2061977307	sg4i_00035550 succinyl-CoA synthetase, alpha subunit [Thermophilic enrichment culture SG0.5JP960 (454-Illumina assembly v2)]	430855375	AIISGSSGTAAEK	N14					1195110	1413370	716175
28456	2061977307	sg4i_00035550 succinyl-CoA synthetase, alpha subunit [Thermophilic enrichment culture SG0.5JP960 (454-Illumina assembly v2)]	430755095	IEVVDLIR	N14		1207070
28456	2061977307	sg4i_00035550 succinyl-CoA synthetase, alpha subunit [Thermophilic enrichment culture SG0.5JP960 (454-Illumina assembly v2)]	430734193	LIVAITEGIPVLDMTR	N14		3751840	3223150	3682710				31668800	27035300	24198600
28456	2061977307	sg4i_00035550 succinyl-CoA synthetase, alpha subunit [Thermophilic enrichment culture SG0.5JP960 (454-Illumina assembly v2)]	430819638	RPIEVVDLIR	N14		5653140	4226700	3343760
28456	2061977307	sg4i_00035550 succinyl-CoA synthetase, alpha subunit [Thermophilic enrichment culture SG0.5JP960 (454-Illumina assembly v2)]	430830940	SGTLTYEVVHQLTR	N14		4473840	3830790	3675890						200149
1869	2061977308	sg4i_00035560 Phosphotransferase system mannitol/fructose-specific IIA domain (Ntr-type) [Thermophilic enrichment culture SG0.5JP960 (454-Illumina assembly v2)]	430753920	EAVIALVQR	N14		9515930	2859060	4628260	720805	564190	663341
28457	2061977310	sg4i_00035580 Predicted metal-binding, possibly nucleic acid-binding protein [Thermophilic enrichment culture SG0.5JP960 (454-Illumina assembly v2)]	430749999	EAEWEEVYPLPAGAR	N14					4299240	3311240	808424
1872	2061977313	sg4i_00035610 3-oxoacyl-[acyl-carrier-protein] synthase III (EC 2.3.1.41) [Thermophilic enrichment culture SG0.5JP960 (454-Illumina assembly v2)]	430785791	GIISQFMR	N14		3693540	3044540	2371190
1872	2061977313	sg4i_00035610 3-oxoacyl-[acyl-carrier-protein] synthase III (EC 2.3.1.41) [Thermophilic enrichment culture SG0.5JP960 (454-Illumina assembly v2)]	430795028	SDGTLAELLWRPAGGVK	N14		430530
1873	2061977315	sg4i_00035630 3-oxoacyl-[acyl-carrier-protein] reductase (EC 1.1.1.100) [Thermophilic enrichment culture SG0.5JP960 (454-Illumina assembly v2)]	430610128	AAATAAELPGGGHR	N14			1202690
1874	2061977317	sg4i_00035650 3-oxoacyl-[acyl-carrier-protein] synthase II (EC 2.3.1.41) [Thermophilic enrichment culture SG0.5JP960 (454-Illumina assembly v2)]	430693546	DGFVLGEGAGALVVESLESALDR	N14								134245		107628
1874	2061977317	sg4i_00035650 3-oxoacyl-[acyl-carrier-protein] synthase II (EC 2.3.1.41) [Thermophilic enrichment culture SG0.5JP960 (454-Illumina assembly v2)]	430733005	SGAGPITQFDVTEDFDVR	N14									113173
1874	2061977317	sg4i_00035650 3-oxoacyl-[acyl-carrier-protein] synthase II (EC 2.3.1.41) [Thermophilic enrichment culture SG0.5JP960 (454-Illumina assembly v2)]	430694931	VVVTGVGLVTPVGNDVPTTWNALLEGK	N14								265441		525687
38627	2061977320	sg4i_00035680 Phosphoribosylcarboxyaminoimidazole (NCAIR) mutase [Thermophilic enrichment culture SG0.5JP960 (454-Illumina assembly v2)]	430682986	MEQAVPILR	N14	Plus1Oxy:1	2563230	3968970	1447000	2835050		928468	1799650	1711860	2210100
1884	2061977330	sg4i_00035780 KpsF/GutQ family protein [Thermophilic enrichment culture SG0.5JP960 (454-Illumina assembly v2)]	430796129	SGESSELVGLLEHLSR	N14				449171
1887	2061977333	sg4i_00035810 ABC-type (unclassified) transport system, ATPase component [Thermophilic enrichment culture SG0.5JP960 (454-Illumina assembly v2)]	430588078	FMLLDEPFAGVDPIAVHDIQQIVASLR	N14		378452		402546
1894	2061977345	sg4i_00035930 Uncharacterized protein conserved in bacteria [Thermophilic enrichment culture SG0.5JP960 (454-Illumina assembly v2)]	430593554	ATAELAALR	N14				107463000	465339
1894	2061977345	sg4i_00035930 Uncharacterized protein conserved in bacteria [Thermophilic enrichment culture SG0.5JP960 (454-Illumina assembly v2)]	430622134	DLDHPLGPTAAFLVGAAHEAANR	N14		1997990	1307590	523922
1894	2061977345	sg4i_00035930 Uncharacterized protein conserved in bacteria [Thermophilic enrichment culture SG0.5JP960 (454-Illumina assembly v2)]	430588860	ILLGQLYLEEGNPEQAIQTLNR	N14			622373
1894	2061977345	sg4i_00035930 Uncharacterized protein conserved in bacteria [Thermophilic enrichment culture SG0.5JP960 (454-Illumina assembly v2)]	430618985	LDALDAAAR	N14		15091500	15424500	19178300	1979280	2587390	1053760	6847820	6437870	7917460
1898	2061977349	sg4i_00035970 Predicted transcriptional regulators [Thermophilic enrichment culture SG0.5JP960 (454-Illumina assembly v2)]	430586597	AGEPVLADAPAVVTTPYHGSDLALLAPGR	N14				1497800
1906	2061977362	sg4i_00036100 Uncharacterized conserved protein [Thermophilic enrichment culture SG0.5JP960 (454-Illumina assembly v2)]	430594522	AGLTQASQR	N14		954622	4706100	1738500	74858		186794
1906	2061977362	sg4i_00036100 Uncharacterized conserved protein [Thermophilic enrichment culture SG0.5JP960 (454-Illumina assembly v2)]	430610165	ANIEAELLR	N14		11028600	9279660	8491180				876918	917027	1361220
1906	2061977362	sg4i_00036100 Uncharacterized conserved protein [Thermophilic enrichment culture SG0.5JP960 (454-Illumina assembly v2)]	430739260	DYNEAVAR	N14				9040840	155675
1906	2061977362	sg4i_00036100 Uncharacterized conserved protein [Thermophilic enrichment culture SG0.5JP960 (454-Illumina assembly v2)]	430591437	ETFTQVAQAR	N14		1269640						584020	773617
1906	2061977362	sg4i_00036100 Uncharacterized conserved protein [Thermophilic enrichment culture SG0.5JP960 (454-Illumina assembly v2)]	430591909	NDLIPNLVATVDEAAAFER	N14		618999
1906	2061977362	sg4i_00036100 Uncharacterized conserved protein [Thermophilic enrichment culture SG0.5JP960 (454-Illumina assembly v2)]	430621494	RNDLIPNLVATVDEAAAFER	N14		582695	210766
1912	2061977377	sg4i_00036250 Tfp pilus assembly protein PilF [Thermophilic enrichment culture SG0.5JP960 (454-Illumina assembly v2)]	430604630	AATDLGALYAELENLAEK	N14		9784130	14937900	12348500	238718			1955820	2285910	1795650
1912	2061977377	sg4i_00036250 Tfp pilus assembly protein PilF [Thermophilic enrichment culture SG0.5JP960 (454-Illumina assembly v2)]	430596944	ALALNPYSR	N14		12011600	17207100	14481500				4620040	3815870
1912	2061977377	sg4i_00036250 Tfp pilus assembly protein PilF [Thermophilic enrichment culture SG0.5JP960 (454-Illumina assembly v2)]	430588642	DAMYNLAQAIYR	N14		4396620	6475680	5764650
1912	2061977377	sg4i_00036250 Tfp pilus assembly protein PilF [Thermophilic enrichment culture SG0.5JP960 (454-Illumina assembly v2)]	430746157	DLVMTPGEGK	N14				1748490
1912	2061977377	sg4i_00036250 Tfp pilus assembly protein PilF [Thermophilic enrichment culture SG0.5JP960 (454-Illumina assembly v2)]	430586764	FQAADLIYDKLPNAR	N14		12242900	12405800	12476900
1912	2061977377	sg4i_00036250 Tfp pilus assembly protein PilF [Thermophilic enrichment culture SG0.5JP960 (454-Illumina assembly v2)]	430624998	GPAGDAVSGK	N14		839853	4407160	5669860	383120				40306.5
1912	2061977377	sg4i_00036250 Tfp pilus assembly protein PilF [Thermophilic enrichment culture SG0.5JP960 (454-Illumina assembly v2)]	430587943	GQGDLAVQDAAK	N14		2698980	4197970	2974650				835886	1062730	1400950
1912	2061977377	sg4i_00036250 Tfp pilus assembly protein PilF [Thermophilic enrichment culture SG0.5JP960 (454-Illumina assembly v2)]	430609283	LQLGSLYLR	N14		17825000	14152100	11641500		677221	745218	3491340	3114520	4429960
1912	2061977377	sg4i_00036250 Tfp pilus assembly protein PilF [Thermophilic enrichment culture SG0.5JP960 (454-Illumina assembly v2)]	430691312	NALLLLAH	N14								1288340	1277800	1310240
1912	2061977377	sg4i_00036250 Tfp pilus assembly protein PilF [Thermophilic enrichment culture SG0.5JP960 (454-Illumina assembly v2)]	430591965	NALLLLAHAYR	N14		22404000	20640900	16007300				4009590	3921970	3901070
1912	2061977377	sg4i_00036250 Tfp pilus assembly protein PilF [Thermophilic enrichment culture SG0.5JP960 (454-Illumina assembly v2)]	430585561	QNEEVAAFNLAQLLANAGR	N14		2417300	4375160	3000650			152009	1081790	285407	985583
1912	2061977377	sg4i_00036250 Tfp pilus assembly protein PilF [Thermophilic enrichment culture SG0.5JP960 (454-Illumina assembly v2)]	430809055	RGQGDLAVQDAAK	N14					584780	750372	1057620
1912	2061977377	sg4i_00036250 Tfp pilus assembly protein PilF [Thermophilic enrichment culture SG0.5JP960 (454-Illumina assembly v2)]	430591054	TNLAIVLTR	N14		18623500	11785500	12698900				3307520	3866760	5009610
1913	2061977378	sg4i_00036260 conserved hypothetical protein TIGR00299 [Thermophilic enrichment culture SG0.5JP960 (454-Illumina assembly v2)]	430732221	EALAPESALDAVLGALFR	N14		264774	308667	250778
1913	2061977378	sg4i_00036260 conserved hypothetical protein TIGR00299 [Thermophilic enrichment culture SG0.5JP960 (454-Illumina assembly v2)]	430588892	LEALAPESALDAVLGALFR	N14		260591
1914	2061977379	sg4i_00036270 glutamyl-tRNA synthetase, bacterial family [Thermophilic enrichment culture SG0.5JP960 (454-Illumina assembly v2)]	430833400	SHLSTFSEINEHLAPFVSPLDDAGR	N14		2452440	3917430	3701320
1921	2061977390	sg4i_00036380 Predicted dehydrogenases and related proteins [Thermophilic enrichment culture SG0.5JP960 (454-Illumina assembly v2)]	430604966	AVGEELGVATFDELDTLLDRVEALVVAVPTTAHEAVAR	N14		2276990
1923	2061977392	sg4i_00036400 UDP-3-0-acyl N-acetylglucosamine deacetylase/beta-hydroxyacyl-[acyl carrier protein] dehydratase FabZ [Thermophilic enrichment culture SG0.5JP960 (454-Illumina assembly v2)]	430767150	FELEMLQFR	N14		803882	1159970	933976
1923	2061977392	sg4i_00036400 UDP-3-0-acyl N-acetylglucosamine deacetylase/beta-hydroxyacyl-[acyl carrier protein] dehydratase FabZ [Thermophilic enrichment culture SG0.5JP960 (454-Illumina assembly v2)]	430757117	GTTLGAGDAR	N14									676883	719233
1923	2061977392	sg4i_00036400 UDP-3-0-acyl N-acetylglucosamine deacetylase/beta-hydroxyacyl-[acyl carrier protein] dehydratase FabZ [Thermophilic enrichment culture SG0.5JP960 (454-Illumina assembly v2)]	430749861	QAGIVGQGEPAGVLELR	N14				1158650
1924	2061977394	sg4i_00036420 Outer membrane protein [Thermophilic enrichment culture SG0.5JP960 (454-Illumina assembly v2)]	430768978	IQEVLNQIQR	N14				1062260
1926	2061977396	sg4i_00036440 ATPases with chaperone activity, ATP-binding subunit [Thermophilic enrichment culture SG0.5JP960 (454-Illumina assembly v2)]	430748283	LLGSDVTPSQPSGTGGGSGPAPK	N14		19921800	18450600	13465800		598803
1932	2061977408	sg4i_00036560 Aerobic-type carbon monoxide dehydrogenase, middle subunit CoxM/CutM homologs [Thermophilic enrichment culture SG0.5JP960 (454-Illumina assembly v2)]	430610483	IAAAAEAAR	N14		493768	11273900	4825670	1125380	1450580	245792	141577	297193
1932	2061977408	sg4i_00036560 Aerobic-type carbon monoxide dehydrogenase, middle subunit CoxM/CutM homologs [Thermophilic enrichment culture SG0.5JP960 (454-Illumina assembly v2)]	430772424	TGWSIVEVAR	N14			4019390	1766720
1936	2061977417	sg4i_00036650 TonB dependent receptor. [Thermophilic enrichment culture SG0.5JP960 (454-Illumina assembly v2)]	431101933	LMPGHPLGTFYGPVFSR	N14	Plus1Oxy:2	1504850	2327910	2786120	111221000
28476	2061977432	sg4i_00036800 DNA-directed RNA polymerase, beta subunit/140 kD subunit [Thermophilic enrichment culture SG0.5JP960 (454-Illumina assembly v2)]	430956800	ATLEKDHTSGQEDALLDIYR	N14								259524	306552
28476	2061977432	sg4i_00036800 DNA-directed RNA polymerase, beta subunit/140 kD subunit [Thermophilic enrichment culture SG0.5JP960 (454-Illumina assembly v2)]	430634294	ESAQALLENLYFNPK	N14					793164	737775
28476	2061977432	sg4i_00036800 DNA-directed RNA polymerase, beta subunit/140 kD subunit [Thermophilic enrichment culture SG0.5JP960 (454-Illumina assembly v2)]	430643783	NASAVTNGPR	N14					119168
28476	2061977432	sg4i_00036800 DNA-directed RNA polymerase, beta subunit/140 kD subunit [Thermophilic enrichment culture SG0.5JP960 (454-Illumina assembly v2)]	430749380	SQTVFMGDFPLMTPK	N14		981751	1918120
28476	2061977432	sg4i_00036800 DNA-directed RNA polymerase, beta subunit/140 kD subunit [Thermophilic enrichment culture SG0.5JP960 (454-Illumina assembly v2)]	155017897	TVGELIQNQVR	N14					534358	786524	779595
1941	2061977437	sg4i_00036850 SUF system FeS assembly protein, NifU family [Thermophilic enrichment culture SG0.5JP960 (454-Illumina assembly v2)]	430807505	EIILDHYQNPR	N14		3536430	4332440	4222650
1942	2061977438	sg4i_00036860 cysteine desulfurase (EC 2.8.1.7) [Thermophilic enrichment culture SG0.5JP960 (454-Illumina assembly v2)]	430754034	YEVLEGMMPFLGGGEMIR	N14			530217
1945	2061977448	sg4i_00036960 NAD-dependent aldehyde dehydrogenases [Thermophilic enrichment culture SG0.5JP960 (454-Illumina assembly v2)]	430737821	NTGDLLVSDER	N14		1482390
1946	2061977449	sg4i_00036970 tagatose-bisphosphate aldolase (EC 4.1.2.40) [Thermophilic enrichment culture SG0.5JP960 (454-Illumina assembly v2)]	430620002	ALVSEILTPYASAILLDPEYGLEAAK	N14		4821140	4870200	4082260
1946	2061977449	sg4i_00036970 tagatose-bisphosphate aldolase (EC 4.1.2.40) [Thermophilic enrichment culture SG0.5JP960 (454-Illumina assembly v2)]	430822344	GRLPDLLPEWSVR	N14			1763840	1992950
1946	2061977449	sg4i_00036970 tagatose-bisphosphate aldolase (EC 4.1.2.40) [Thermophilic enrichment culture SG0.5JP960 (454-Illumina assembly v2)]	430779719	SWLSDQGVK	N14		1350720	1839260	834972
1946	2061977449	sg4i_00036970 tagatose-bisphosphate aldolase (EC 4.1.2.40) [Thermophilic enrichment culture SG0.5JP960 (454-Illumina assembly v2)]	430620104	YGGLDNIEVVDLPETFR	N14		1346720	1321800	1819860
1946	2061977449	sg4i_00036970 tagatose-bisphosphate aldolase (EC 4.1.2.40) [Thermophilic enrichment culture SG0.5JP960 (454-Illumina assembly v2)]	344978299	YGVDVLKVEVPVNMK	N14		424040								240973
1958	2061977474	sg4i_00037220 Cellulase M and related proteins [Thermophilic enrichment culture SG0.5JP960 (454-Illumina assembly v2)]	430732789	ISDLEATIDLLSK	N14				305687
1958	2061977474	sg4i_00037220 Cellulase M and related proteins [Thermophilic enrichment culture SG0.5JP960 (454-Illumina assembly v2)]	430772058	YNIPYQMEILPR	N14		854635		184422
1959	2061977475	sg4i_00037230 Cystathionine beta-lyases/cystathionine gamma-synthases [Thermophilic enrichment culture SG0.5JP960 (454-Illumina assembly v2)]	430712192	ISAGIEDTDDILTDIANALDAV	N14				164596
28497	2061977490	sg4i_00037380 Ferredoxin subunits of nitrite reductase and ring-hydroxylating dioxygenases [Thermophilic enrichment culture SG0.5JP960 (454-Illumina assembly v2)]	430721534	LVDAIDQQAWLDSLGDAIQQSIGK	N14		410972
1972	2061977514	sg4i_00037620 sulfite dehydrogenase (cytochrome) subunit SorA apoprotein (EC 1.8.2.1) [Thermophilic enrichment culture SG0.5JP960 (454-Illumina assembly v2)]	430831138	AQPLDGTVHWNPR	N14		12773100	14702100	12092900		467872
1972	2061977514	sg4i_00037620 sulfite dehydrogenase (cytochrome) subunit SorA apoprotein (EC 1.8.2.1) [Thermophilic enrichment culture SG0.5JP960 (454-Illumina assembly v2)]	430800309	EIWVQAVDKLGR	N14								592784
1972	2061977514	sg4i_00037620 sulfite dehydrogenase (cytochrome) subunit SorA apoprotein (EC 1.8.2.1) [Thermophilic enrichment culture SG0.5JP960 (454-Illumina assembly v2)]	430586734	GILALEMNGEPLPAAHGGPVR	N14		5294630	7478750	5414420
1972	2061977514	sg4i_00037620 sulfite dehydrogenase (cytochrome) subunit SorA apoprotein (EC 1.8.2.1) [Thermophilic enrichment culture SG0.5JP960 (454-Illumina assembly v2)]	430585453	GVAWNDGLVPIEAVLVSTDQGR	N14		2907860	2187250	2433930
1972	2061977514	sg4i_00037620 sulfite dehydrogenase (cytochrome) subunit SorA apoprotein (EC 1.8.2.1) [Thermophilic enrichment culture SG0.5JP960 (454-Illumina assembly v2)]	430593533	GYEWNGVDIVK	N14		4508200	5583890	1483940
1972	2061977514	sg4i_00037620 sulfite dehydrogenase (cytochrome) subunit SorA apoprotein (EC 1.8.2.1) [Thermophilic enrichment culture SG0.5JP960 (454-Illumina assembly v2)]	430819400	IVHNSQTGVLETPLELLR	N14		725599
1972	2061977514	sg4i_00037620 sulfite dehydrogenase (cytochrome) subunit SorA apoprotein (EC 1.8.2.1) [Thermophilic enrichment culture SG0.5JP960 (454-Illumina assembly v2)]	430818782	LIVHNSQTGVLETPLELLR	N14		3162160	5430960	3711340
1972	2061977514	sg4i_00037620 sulfite dehydrogenase (cytochrome) subunit SorA apoprotein (EC 1.8.2.1) [Thermophilic enrichment culture SG0.5JP960 (454-Illumina assembly v2)]	430591791	NNQVLPQGK	N14		2079420	4301370	2763060
1972	2061977514	sg4i_00037620 sulfite dehydrogenase (cytochrome) subunit SorA apoprotein (EC 1.8.2.1) [Thermophilic enrichment culture SG0.5JP960 (454-Illumina assembly v2)]	430798005	TGVLETPLELLR	N14				845045
1972	2061977514	sg4i_00037620 sulfite dehydrogenase (cytochrome) subunit SorA apoprotein (EC 1.8.2.1) [Thermophilic enrichment culture SG0.5JP960 (454-Illumina assembly v2)]	430634639	TLEPIAPDGWIISIEGMVQNAQAFDAK	N14		3180700	3039240	2886690	191083
38641	2061977517	sg4i_00037650 dihydrodipicolinate reductase [Thermophilic enrichment culture SG0.5JP960 (454-Illumina assembly v2)]	430908672	DGFAAGALQAAR	N14									192608	218126
1974	2061977520	sg4i_00037680 potassium/proton antiporter regulatory subunit, CPA2 family (TC 2.A.37.5.2) [Thermophilic enrichment culture SG0.5JP960 (454-Illumina assembly v2)]	430588421	ELGAILAGVLFHPEAVGDTR	N14		1715100	2205590	2181560
1976	2061977522	sg4i_00037700 Domain of unknown function (DUF1931). [Thermophilic enrichment culture SG0.5JP960 (454-Illumina assembly v2)]	430589048	DLILEPDLPITK	N14		34847200	41293100	40153200	1916840	3222440	4299760
1976	2061977522	sg4i_00037700 Domain of unknown function (DUF1931). [Thermophilic enrichment culture SG0.5JP960 (454-Illumina assembly v2)]	430589925	ELDPALKNPQTEHHER	N14			1751490
1976	2061977522	sg4i_00037700 Domain of unknown function (DUF1931). [Thermophilic enrichment culture SG0.5JP960 (454-Illumina assembly v2)]	430590778	LYDLLVVAER	N14		12810900	9111170	10723000	640804	392667	215252
1976	2061977522	sg4i_00037700 Domain of unknown function (DUF1931). [Thermophilic enrichment culture SG0.5JP960 (454-Illumina assembly v2)]	430610406	NKLYDLLVVAER	N14		4460500	1774320	783684	54356200	52414100	52711100	543161	366072	514982
1976	2061977522	sg4i_00037700 Domain of unknown function (DUF1931). [Thermophilic enrichment culture SG0.5JP960 (454-Illumina assembly v2)]	430587345	NLLPELAGALVVAYAR	N14		4003730	2927380	4009520
1976	2061977522	sg4i_00037700 Domain of unknown function (DUF1931). [Thermophilic enrichment culture SG0.5JP960 (454-Illumina assembly v2)]	430607123	QMDTTLELKPVLDALAALPPLDLEVAEDVR	N14		1565300	548054
1985	2061977555	sg4i_00038030 Adenine-specific DNA methylase containing a Zn-ribbon [Thermophilic enrichment culture SG0.5JP960 (454-Illumina assembly v2)]	430806306	AAELFNPDKLPAFHDPFAGGGSLPLEAQR	N14			1560190
1985	2061977555	sg4i_00038030 Adenine-specific DNA methylase containing a Zn-ribbon [Thermophilic enrichment culture SG0.5JP960 (454-Illumina assembly v2)]	430589008	AVIFAQMVDDPSEYVDELLADPVLR	N14		1135180	1221010	1343320
1986	2061977557	sg4i_00038050 Predicted transcriptional regulator containing an HTH domain and an uncharacterized domain shared with the mammalian protein Schlafen [Thermophilic enrichment culture SG0.5JP960 (454-Illumina assembly v2)]	430781157	DMLLLDLLHR	N14		2624860	1844040	989884
1986	2061977557	sg4i_00038050 Predicted transcriptional regulator containing an HTH domain and an uncharacterized domain shared with the mammalian protein Schlafen [Thermophilic enrichment culture SG0.5JP960 (454-Illumina assembly v2)]	430769281	FGFEELLR	N14		1567400	1048710	1064810	1791920	1245150	1779240			107163
1987	2061977558	sg4i_00038060 Superfamily II DNA/RNA helicases, SNF2 family [Thermophilic enrichment culture SG0.5JP960 (454-Illumina assembly v2)]	430753625	GLEVLAQDVR	N14		4236790	2179990	1758620		513464
1987	2061977558	sg4i_00038060 Superfamily II DNA/RNA helicases, SNF2 family [Thermophilic enrichment culture SG0.5JP960 (454-Illumina assembly v2)]	430873938	HVVPEHLEEVR	N14						283961
1987	2061977558	sg4i_00038060 Superfamily II DNA/RNA helicases, SNF2 family [Thermophilic enrichment culture SG0.5JP960 (454-Illumina assembly v2)]	430770915	MIGIGEPVLQR	N14		676341	927945
1991	2061977562	sg4i_00038100 hypothetical protein [Thermophilic enrichment culture SG0.5JP960 (454-Illumina assembly v2)]	430839623	VHEEWLQR	N14								1779040	1128740	1790320
1995	2061977570	sg4i_00038180 Gamma-glutamyltransferase [Thermophilic enrichment culture SG0.5JP960 (454-Illumina assembly v2)]	431065292	EVGVPGAVAGLLEAHER	N14									344102
1995	2061977570	sg4i_00038180 Gamma-glutamyltransferase [Thermophilic enrichment culture SG0.5JP960 (454-Illumina assembly v2)]	430588165	LGLPTQSAEAFDVLASALR	N14		303340		245049				370173	407486	456245
1995	2061977570	sg4i_00038180 Gamma-glutamyltransferase [Thermophilic enrichment culture SG0.5JP960 (454-Illumina assembly v2)]	430805363	PGDAAAHDR	N14										142077
1995	2061977570	sg4i_00038180 Gamma-glutamyltransferase [Thermophilic enrichment culture SG0.5JP960 (454-Illumina assembly v2)]	431053443	VVIGAPGGSR	N14			1634700					369866	420229	561953
2003	2061977582	sg4i_00038300 hypothetical protein [Thermophilic enrichment culture SG0.5JP960 (454-Illumina assembly v2)]	430724489	ASADGEELPVPLVR	N14			1361660	1221680
2003	2061977582	sg4i_00038300 hypothetical protein [Thermophilic enrichment culture SG0.5JP960 (454-Illumina assembly v2)]	438034647	IDIYDTAGR	N14		2212660	4028610	1701380				3031110	2748290	3643240
2003	2061977582	sg4i_00038300 hypothetical protein [Thermophilic enrichment culture SG0.5JP960 (454-Illumina assembly v2)]	430774139	WAVLSDGR	N14		1480710	1687150	1351700
2004	2061977583	sg4i_00038310 hypothetical protein [Thermophilic enrichment culture SG0.5JP960 (454-Illumina assembly v2)]	430612231	ADEQPAIPLVR	N14		9816060	10659600	4456720		809112		1780620	2164000	1801110
2004	2061977583	sg4i_00038310 hypothetical protein [Thermophilic enrichment culture SG0.5JP960 (454-Illumina assembly v2)]	430626607	IDVYDASGR	N14		2365940	5282970	3850020
2004	2061977583	sg4i_00038310 hypothetical protein [Thermophilic enrichment culture SG0.5JP960 (454-Illumina assembly v2)]	430594765	LFYGPDLAAR	N14		5135560	6663470	5432600					465143	427406
2004	2061977583	sg4i_00038310 hypothetical protein [Thermophilic enrichment culture SG0.5JP960 (454-Illumina assembly v2)]	430794799	LGEIRDPAFFPR	N14		1794900
2004	2061977583	sg4i_00038310 hypothetical protein [Thermophilic enrichment culture SG0.5JP960 (454-Illumina assembly v2)]	430588404	LLGEIRDPAFFPR	N14		17196100	12800500	8521780	204727	970392	346682
2004	2061977583	sg4i_00038310 hypothetical protein [Thermophilic enrichment culture SG0.5JP960 (454-Illumina assembly v2)]	430621057	LSYSADPATQLAWR	N14		965764	2932150	2435860
2004	2061977583	sg4i_00038310 hypothetical protein [Thermophilic enrichment culture SG0.5JP960 (454-Illumina assembly v2)]	430595971	PLYTLEFR	N14		9152900	5804380	5493370		592571	490527			182499
2004	2061977583	sg4i_00038310 hypothetical protein [Thermophilic enrichment culture SG0.5JP960 (454-Illumina assembly v2)]	430771663	SGNNLTMTMIPMTFAPTLR	N14		341882	10951200	17263100	359879	453923
2004	2061977583	sg4i_00038310 hypothetical protein [Thermophilic enrichment culture SG0.5JP960 (454-Illumina assembly v2)]	430585935	SQSGNPGLTGSPDFVR	N14		1141280		3274670
2004	2061977583	sg4i_00038310 hypothetical protein [Thermophilic enrichment culture SG0.5JP960 (454-Illumina assembly v2)]	430818942	TLGSTQGGLPTNIALAGGHFYYVAGSVLATPAAR	N14				272774
2004	2061977583	sg4i_00038310 hypothetical protein [Thermophilic enrichment culture SG0.5JP960 (454-Illumina assembly v2)]	430620499	VTIYDATDGGSR	N14		1426560	1866380	1163640
2004	2061977583	sg4i_00038310 hypothetical protein [Thermophilic enrichment culture SG0.5JP960 (454-Illumina assembly v2)]	430744934	VTTDEFDAEQVVVMR	N14	Plus1Oxy:14					489896
2004	2061977583	sg4i_00038310 hypothetical protein [Thermophilic enrichment culture SG0.5JP960 (454-Illumina assembly v2)]	430771308	WALLSDGR	N14		7947380	8549130	8260010				9595660	10116200	12518000
38650	2061977647	sg4i_00038950 DinB family. [Thermophilic enrichment culture SG0.5JP960 (454-Illumina assembly v2)]	430800455	GQFSVYLR	N14				1225760
2042	2061977649	sg4i_00038970 NAD/NADP transhydrogenase beta subunit [Thermophilic enrichment culture SG0.5JP960 (454-Illumina assembly v2)]	430780653	AGIDNELFYHDNTR	N14		11398000	14617000	8691960		3443190	4434210
2042	2061977649	sg4i_00038970 NAD/NADP transhydrogenase beta subunit [Thermophilic enrichment culture SG0.5JP960 (454-Illumina assembly v2)]	430591804	DITPEDAAILLAYSR	N14		1711400	2643200	4371470
2042	2061977649	sg4i_00038970 NAD/NADP transhydrogenase beta subunit [Thermophilic enrichment culture SG0.5JP960 (454-Illumina assembly v2)]	430586280	HDPNSPIYGMPILDVDR	N14		2943100	4444540	6571440
2042	2061977649	sg4i_00038970 NAD/NADP transhydrogenase beta subunit [Thermophilic enrichment culture SG0.5JP960 (454-Illumina assembly v2)]	430624228	MTAMPQMVGLLNGFGGAASALVAADEYLR	N14		321212
2042	2061977649	sg4i_00038970 NAD/NADP transhydrogenase beta subunit [Thermophilic enrichment culture SG0.5JP960 (454-Illumina assembly v2)]	430713128	SLTNVLFGAFGATPM	N14				250692
2042	2061977649	sg4i_00038970 NAD/NADP transhydrogenase beta subunit [Thermophilic enrichment culture SG0.5JP960 (454-Illumina assembly v2)]	430793447	SMNPGFAGIDNELFYHDNTR	N14		6128900	6465680	7905510	388329	1725190	2075930
2042	2061977649	sg4i_00038970 NAD/NADP transhydrogenase beta subunit [Thermophilic enrichment culture SG0.5JP960 (454-Illumina assembly v2)]	430842252	SVIIVPGYGLAVSQAQHNVR	N14		5342200	13901100	24153000
2042	2061977649	sg4i_00038970 NAD/NADP transhydrogenase beta subunit [Thermophilic enrichment culture SG0.5JP960 (454-Illumina assembly v2)]	430781190	TVKDITPEDAAILLAYSR	N14			617704	326381
2044	2061977651	sg4i_00038990 NAD/NADP transhydrogenase alpha subunit [Thermophilic enrichment culture SG0.5JP960 (454-Illumina assembly v2)]	430777050	AALIGANAIGK	N14		12342100	15659100	15588900
2044	2061977651	sg4i_00038990 NAD/NADP transhydrogenase alpha subunit [Thermophilic enrichment culture SG0.5JP960 (454-Illumina assembly v2)]	430721706	DGALALDFDDEITR	N14								1489990	991014	1278310
2044	2061977651	sg4i_00038990 NAD/NADP transhydrogenase alpha subunit [Thermophilic enrichment culture SG0.5JP960 (454-Illumina assembly v2)]	430604627	EQVESLGATFVGLTLEEAEDVSGYAK	N14		9600740	11843600	8810750	467171
2044	2061977651	sg4i_00038990 NAD/NADP transhydrogenase alpha subunit [Thermophilic enrichment culture SG0.5JP960 (454-Illumina assembly v2)]	430586543	MDALSSQATVAGYK	N14				1656090
2044	2061977651	sg4i_00038990 NAD/NADP transhydrogenase alpha subunit [Thermophilic enrichment culture SG0.5JP960 (454-Illumina assembly v2)]	430587803	NIAALLLHLVK	N14		9068330	7737620	6124110
2044	2061977651	sg4i_00038990 NAD/NADP transhydrogenase alpha subunit [Thermophilic enrichment culture SG0.5JP960 (454-Illumina assembly v2)]	430588778	RLGAVVQAFDIRPAAK	N14		1737370	1734780
2044	2061977651	sg4i_00038990 NAD/NADP transhydrogenase alpha subunit [Thermophilic enrichment culture SG0.5JP960 (454-Illumina assembly v2)]	430586130	VQRPLDDEADRIPEGAALISFLSPSANPSLLER	N14		9119640	16700300	16659700
2045	2061977652	sg4i_00039000 hypothetical protein [Thermophilic enrichment culture SG0.5JP960 (454-Illumina assembly v2)]	430586252	TLPAEGATFTPYGTPR	N14			2422360	1165660					659029	664293
2046	2061977653	sg4i_00039010 Predicted metal-dependent hydrolase [Thermophilic enrichment culture SG0.5JP960 (454-Illumina assembly v2)]	430738409	AQAANDPDYR	N14										43925
2046	2061977653	sg4i_00039010 Predicted metal-dependent hydrolase [Thermophilic enrichment culture SG0.5JP960 (454-Illumina assembly v2)]	430589511	AYLGDDTPGDASNLHFPSYGEEAAR	N14		4187400	3970000	9309450		564198
2046	2061977653	sg4i_00039010 Predicted metal-dependent hydrolase [Thermophilic enrichment culture SG0.5JP960 (454-Illumina assembly v2)]	430868104	HGTIQPGTIVLLR	N14		1433750		1292800
2046	2061977653	sg4i_00039010 Predicted metal-dependent hydrolase [Thermophilic enrichment culture SG0.5JP960 (454-Illumina assembly v2)]	430585997	IAAAADVPGLENLTNLDQLPPTGAIVIALPMK	N14		2027810	4215860	4775840
2046	2061977653	sg4i_00039010 Predicted metal-dependent hydrolase [Thermophilic enrichment culture SG0.5JP960 (454-Illumina assembly v2)]	430793810	IVDLTHPYNAETLYWPTSPTK	N14		2431980	3830160	5507590
2046	2061977653	sg4i_00039010 Predicted metal-dependent hydrolase [Thermophilic enrichment culture SG0.5JP960 (454-Illumina assembly v2)]	430818884	IVDLTHPYNAETLYWPTSPTKFELER	N14		4862390	4235440	3342380
2046	2061977653	sg4i_00039010 Predicted metal-dependent hydrolase [Thermophilic enrichment culture SG0.5JP960 (454-Illumina assembly v2)]	430800826	LDAPIHFAEGR	N14					445368		384499	162070	221872	295321
2046	2061977653	sg4i_00039010 Predicted metal-dependent hydrolase [Thermophilic enrichment culture SG0.5JP960 (454-Illumina assembly v2)]	430863084	LHGTIQPGTIVLLR	N14		30616700	24904900	19563800			448356
2046	2061977653	sg4i_00039010 Predicted metal-dependent hydrolase [Thermophilic enrichment culture SG0.5JP960 (454-Illumina assembly v2)]	430587034	LIAPAVVIDITAQAANDPDYR	N14		2079230	3520260	2561910	515714
2046	2061977653	sg4i_00039010 Predicted metal-dependent hydrolase [Thermophilic enrichment culture SG0.5JP960 (454-Illumina assembly v2)]	430750733	LQPSDITAFER	N14							231347			237577
2046	2061977653	sg4i_00039010 Predicted metal-dependent hydrolase [Thermophilic enrichment culture SG0.5JP960 (454-Illumina assembly v2)]	430611500	LTADQIPLEK	N14		35082100	40772800	31460700	572263	448973	509835
2046	2061977653	sg4i_00039010 Predicted metal-dependent hydrolase [Thermophilic enrichment culture SG0.5JP960 (454-Illumina assembly v2)]	430837235	SQDFIVHR	N14										2156900
2046	2061977653	sg4i_00039010 Predicted metal-dependent hydrolase [Thermophilic enrichment culture SG0.5JP960 (454-Illumina assembly v2)]	430609012	VAALGADVASIDYGASQDFIVHR	N14		3098620	7357260	4410220
2046	2061977653	sg4i_00039010 Predicted metal-dependent hydrolase [Thermophilic enrichment culture SG0.5JP960 (454-Illumina assembly v2)]	430780106	VDLTHPYNAETLYWPTSPTK	N14			1145300	2647750
2050	2061977660	sg4i_00039080 Type I restriction-modification system methyltransferase subunit [Thermophilic enrichment culture SG0.5JP960 (454-Illumina assembly v2)]	344595502	HGYVLTPGR	N14							386706
2050	2061977660	sg4i_00039080 Type I restriction-modification system methyltransferase subunit [Thermophilic enrichment culture SG0.5JP960 (454-Illumina assembly v2)]	333330689	LGQLIDLISNIR	N14				349727
2064	2061977681	sg4i_00039290 Dipeptidyl aminopeptidases/acylaminoacyl-peptidases [Thermophilic enrichment culture SG0.5JP960 (454-Illumina assembly v2)]	430606716	ANKDFDLIVFPYAR	N14		2435400	1108280	1107600
2064	2061977681	sg4i_00039290 Dipeptidyl aminopeptidases/acylaminoacyl-peptidases [Thermophilic enrichment culture SG0.5JP960 (454-Illumina assembly v2)]	430610608	ANVGAPQLEAWR	N14		1000460	1790670	1507740				946263	1012210	831352
2064	2061977681	sg4i_00039290 Dipeptidyl aminopeptidases/acylaminoacyl-peptidases [Thermophilic enrichment culture SG0.5JP960 (454-Illumina assembly v2)]	430782254	DDWGHLYLYDLR	N14		966061	959025	702809				778147	550675	2115210
2064	2061977681	sg4i_00039290 Dipeptidyl aminopeptidases/acylaminoacyl-peptidases [Thermophilic enrichment culture SG0.5JP960 (454-Illumina assembly v2)]	430685780	DFDLIVFPYAR	N14								292942	299605	533453
2064	2061977681	sg4i_00039290 Dipeptidyl aminopeptidases/acylaminoacyl-peptidases [Thermophilic enrichment culture SG0.5JP960 (454-Illumina assembly v2)]	430837088	DHNLWVR	N14			805688
2064	2061977681	sg4i_00039290 Dipeptidyl aminopeptidases/acylaminoacyl-peptidases [Thermophilic enrichment culture SG0.5JP960 (454-Illumina assembly v2)]	430605744	FLDVQWYPDASHLAFVSSSR	N14		1029860	800173
2064	2061977681	sg4i_00039290 Dipeptidyl aminopeptidases/acylaminoacyl-peptidases [Thermophilic enrichment culture SG0.5JP960 (454-Illumina assembly v2)]	430586703	FLPANVAPLVTNVAGSPTWLSDGR	N14		1195320		927727						573312
2064	2061977681	sg4i_00039290 Dipeptidyl aminopeptidases/acylaminoacyl-peptidases [Thermophilic enrichment culture SG0.5JP960 (454-Illumina assembly v2)]	430765427	GEYFVDTYSTPVEPPVTVVR	N14				1992240
2064	2061977681	sg4i_00039290 Dipeptidyl aminopeptidases/acylaminoacyl-peptidases [Thermophilic enrichment culture SG0.5JP960 (454-Illumina assembly v2)]	430785959	GVSMMYLVR	N14		1124160	1017960
2064	2061977681	sg4i_00039290 Dipeptidyl aminopeptidases/acylaminoacyl-peptidases [Thermophilic enrichment culture SG0.5JP960 (454-Illumina assembly v2)]	430808232	HGFGVDDNYMTR	N14		531981	1139120	755468
2064	2061977681	sg4i_00039290 Dipeptidyl aminopeptidases/acylaminoacyl-peptidases [Thermophilic enrichment culture SG0.5JP960 (454-Illumina assembly v2)]	430860727	HLLGAEPPK	N14		2823080	3949000	3364550					376597
2064	2061977681	sg4i_00039290 Dipeptidyl aminopeptidases/acylaminoacyl-peptidases [Thermophilic enrichment culture SG0.5JP960 (454-Illumina assembly v2)]	430588364	IANASTGEVR	N14				638275				940226	734261	1323850
2064	2061977681	sg4i_00039290 Dipeptidyl aminopeptidases/acylaminoacyl-peptidases [Thermophilic enrichment culture SG0.5JP960 (454-Illumina assembly v2)]	430853820	LAIGWKPPTPIVVK	N14		5100420	2685220	830496
2064	2061977681	sg4i_00039290 Dipeptidyl aminopeptidases/acylaminoacyl-peptidases [Thermophilic enrichment culture SG0.5JP960 (454-Illumina assembly v2)]	430765731	LASALSAATGAR	N14		1372310	3428950	2373780						631206
2064	2061977681	sg4i_00039290 Dipeptidyl aminopeptidases/acylaminoacyl-peptidases [Thermophilic enrichment culture SG0.5JP960 (454-Illumina assembly v2)]	430780701	LDVQWYPDASHLAFVSSSR	N14								347617		235988
2064	2061977681	sg4i_00039290 Dipeptidyl aminopeptidases/acylaminoacyl-peptidases [Thermophilic enrichment culture SG0.5JP960 (454-Illumina assembly v2)]	430846208	LLAIGWKPPTPIVVK	N14									426533	413513
2064	2061977681	sg4i_00039290 Dipeptidyl aminopeptidases/acylaminoacyl-peptidases [Thermophilic enrichment culture SG0.5JP960 (454-Illumina assembly v2)]	430683579	LLTPENANHNIEVSPDGEYFVDTYSTPVEPPVTVVR	N14								717457		998128
2064	2061977681	sg4i_00039290 Dipeptidyl aminopeptidases/acylaminoacyl-peptidases [Thermophilic enrichment culture SG0.5JP960 (454-Illumina assembly v2)]	430780254	LPASNEVLWWSQR	N14			2413570	1747730
2064	2061977681	sg4i_00039290 Dipeptidyl aminopeptidases/acylaminoacyl-peptidases [Thermophilic enrichment culture SG0.5JP960 (454-Illumina assembly v2)]	430732805	SDLPVLLWSPDSK	N14		766198	1190590	1017130
2064	2061977681	sg4i_00039290 Dipeptidyl aminopeptidases/acylaminoacyl-peptidases [Thermophilic enrichment culture SG0.5JP960 (454-Illumina assembly v2)]	430732131	SFADFYYGNMADNTIPDQIAGMR	N14			459733	256582
2064	2061977681	sg4i_00039290 Dipeptidyl aminopeptidases/acylaminoacyl-peptidases [Thermophilic enrichment culture SG0.5JP960 (454-Illumina assembly v2)]	430779974	SPTQFQSGIAALGVSNWR	N14		3175620	4475190	4666940	897991	1209130
2064	2061977681	sg4i_00039290 Dipeptidyl aminopeptidases/acylaminoacyl-peptidases [Thermophilic enrichment culture SG0.5JP960 (454-Illumina assembly v2)]	430589463	STINDHIAEGSR	N14		1409820	1489130	820728		304203	269203	582493	809639	569381
2064	2061977681	sg4i_00039290 Dipeptidyl aminopeptidases/acylaminoacyl-peptidases [Thermophilic enrichment culture SG0.5JP960 (454-Illumina assembly v2)]	430586170	VEPTALAIQDLLFTGGR	N14		4316390	4692340	5318800		75744	157382	882134	680450	826882
2064	2061977681	sg4i_00039290 Dipeptidyl aminopeptidases/acylaminoacyl-peptidases [Thermophilic enrichment culture SG0.5JP960 (454-Illumina assembly v2)]	430606730	VGVAQAGNHDNR	N14			4348810	1389410				1591010	1787210	1732510
2064	2061977681	sg4i_00039290 Dipeptidyl aminopeptidases/acylaminoacyl-peptidases [Thermophilic enrichment culture SG0.5JP960 (454-Illumina assembly v2)]	430760681	VIIEVETGR	N14		481591								1220640
2064	2061977681	sg4i_00039290 Dipeptidyl aminopeptidases/acylaminoacyl-peptidases [Thermophilic enrichment culture SG0.5JP960 (454-Illumina assembly v2)]	430766622	VLPASNEVLWWSQR	N14		275917							328320	535214
2064	2061977681	sg4i_00039290 Dipeptidyl aminopeptidases/acylaminoacyl-peptidases [Thermophilic enrichment culture SG0.5JP960 (454-Illumina assembly v2)]	430615566	VLYFTGVGR	N14		1620050	1890060	1153900				1803520	1495770	2081380
2064	2061977681	sg4i_00039290 Dipeptidyl aminopeptidases/acylaminoacyl-peptidases [Thermophilic enrichment culture SG0.5JP960 (454-Illumina assembly v2)]	430769203	YPWIDIER	N14		6505520	5677010	6061050		510065		2277040	2072020	2287110
28539	2061977727	sg4i_00039750 Cellulase M and related proteins [Thermophilic enrichment culture SG0.5JP960 (454-Illumina assembly v2)]	430746019	TGTDADDIFPTR	N14										1118700
2100	2061977766	sg4i_00040140 Putative intracellular protease/amidase [Thermophilic enrichment culture SG0.5JP960 (454-Illumina assembly v2)]	430681774	DDPVNAAFLDDPAMMAR	N14	Plus1Oxy:14,Plus1Oxy:15							762266	594138	331067
2100	2061977766	sg4i_00040140 Putative intracellular protease/amidase [Thermophilic enrichment culture SG0.5JP960 (454-Illumina assembly v2)]	430587346	EVAAFTNEEEEAVGLAQVVPFLLESK	N14		3856090	3941330	3348300	327113			1769720	1493760	1960520
2100	2061977766	sg4i_00040140 Putative intracellular protease/amidase [Thermophilic enrichment culture SG0.5JP960 (454-Illumina assembly v2)]	431106125	KTGFYLSELTHPL	N14								3950140	2389400	3398510
2100	2061977766	sg4i_00040140 Putative intracellular protease/amidase [Thermophilic enrichment culture SG0.5JP960 (454-Illumina assembly v2)]	431055344	RDDPVNAAFLDDPAMMAR	N14	Plus1Oxy:15,Plus1Oxy:16							679344	676617	343095
2100	2061977766	sg4i_00040140 Putative intracellular protease/amidase [Thermophilic enrichment culture SG0.5JP960 (454-Illumina assembly v2)]	430587784	TGFYLSELTHPLAVVR	N14		2768530	2924860	2260190				1924530	2243460	2048300
2103	2061977771	sg4i_00040190 hypothetical protein [Thermophilic enrichment culture SG0.5JP960 (454-Illumina assembly v2)]	430683595	GLDILELVPSEYLSK	N14								117696		184669
2103	2061977771	sg4i_00040190 hypothetical protein [Thermophilic enrichment culture SG0.5JP960 (454-Illumina assembly v2)]	430693665	TSAIAAALDLAEATTGALR	N14									108482	175359
2110	2061977785	sg4i_00040330 Uncharacterized protein conserved in bacteria [Thermophilic enrichment culture SG0.5JP960 (454-Illumina assembly v2)]	430689599	AELLAILDR	N14								4146810	3627830	5155500
2110	2061977785	sg4i_00040330 Uncharacterized protein conserved in bacteria [Thermophilic enrichment culture SG0.5JP960 (454-Illumina assembly v2)]	430604412	LAQTVYR	N14		9238910	13027000		76042500	82950200		907240	891957	1168050
2110	2061977785	sg4i_00040330 Uncharacterized protein conserved in bacteria [Thermophilic enrichment culture SG0.5JP960 (454-Illumina assembly v2)]	430781823	LNAVIFQVR	N14				684644				726320	639555	977859
2110	2061977785	sg4i_00040330 Uncharacterized protein conserved in bacteria [Thermophilic enrichment culture SG0.5JP960 (454-Illumina assembly v2)]	430601013	SNVDALVR	N14		32970600	45230500	39069200	4105200	2613340	4858870
2110	2061977785	sg4i_00040330 Uncharacterized protein conserved in bacteria [Thermophilic enrichment culture SG0.5JP960 (454-Illumina assembly v2)]	431089728	SPAAPNHISVTRPD	N14				562712
2110	2061977785	sg4i_00040330 Uncharacterized protein conserved in bacteria [Thermophilic enrichment culture SG0.5JP960 (454-Illumina assembly v2)]	430882050	SPAAPNHISVTRPDIVR	N14				6816510				2612960	2809670	2732530
2110	2061977785	sg4i_00040330 Uncharacterized protein conserved in bacteria [Thermophilic enrichment culture SG0.5JP960 (454-Illumina assembly v2)]	430703000	TAADAVYLSELEPWSEYLTGTQGQAPEPLWDPLAFAVEEAHK	N14								476014	379683	1800000
2110	2061977785	sg4i_00040330 Uncharacterized protein conserved in bacteria [Thermophilic enrichment culture SG0.5JP960 (454-Illumina assembly v2)]	430587483	TAADAVYLSELEPWSEYLTGTQGQAPEPLWDPLAFAVEEAHKR	N14			1263400	845366
2110	2061977785	sg4i_00040330 Uncharacterized protein conserved in bacteria [Thermophilic enrichment culture SG0.5JP960 (454-Illumina assembly v2)]	430625058	VALSGDAPLR	N14			3455370	3994570	1687090	1427590	1188240	2156560	2215050	2868910
2110	2061977785	sg4i_00040330 Uncharacterized protein conserved in bacteria [Thermophilic enrichment culture SG0.5JP960 (454-Illumina assembly v2)]	430755460	VIDFPDEASWNR	N14								837872	792360	924706
2110	2061977785	sg4i_00040330 Uncharacterized protein conserved in bacteria [Thermophilic enrichment culture SG0.5JP960 (454-Illumina assembly v2)]	430752744	WSVDVIPATR	N14								533241	516616	812719
2110	2061977785	sg4i_00040330 Uncharacterized protein conserved in bacteria [Thermophilic enrichment culture SG0.5JP960 (454-Illumina assembly v2)]	430767200	YDVDGIHIDDYFYPYR	N14										210858
2110	2061977785	sg4i_00040330 Uncharacterized protein conserved in bacteria [Thermophilic enrichment culture SG0.5JP960 (454-Illumina assembly v2)]	430768085	YPALVPPSPWLPR	N14		470165	1172130	514058				332468	117329	357468
28545	2061977786	sg4i_00040340 N-acetylmuramoyl-L-alanine amidase. [Thermophilic enrichment culture SG0.5JP960 (454-Illumina assembly v2)]	430696373	PLGYAADADR	N14				935574				401157	343961	302955
2115	2061977793	sg4i_00040410 Outer membrane receptor for ferrienterochelin and colicins [Thermophilic enrichment culture SG0.5JP960 (454-Illumina assembly v2)]	430585686	AASGLPYTPVLAYGVGNAER	N14		1017130		2544550				1003420	864613	893093
2115	2061977793	sg4i_00040410 Outer membrane receptor for ferrienterochelin and colicins [Thermophilic enrichment culture SG0.5JP960 (454-Illumina assembly v2)]	430628594	ADGLFWANPR	N14		2882060	3298420	1987510				1141290	956050	1319730
2115	2061977793	sg4i_00040410 Outer membrane receptor for ferrienterochelin and colicins [Thermophilic enrichment culture SG0.5JP960 (454-Illumina assembly v2)]	430623353	AVEQVDYLR	N14		21038200	25599600	22805500	1021460	931550	1500250	1900130	2651660	2739250
2115	2061977793	sg4i_00040410 Outer membrane receptor for ferrienterochelin and colicins [Thermophilic enrichment culture SG0.5JP960 (454-Illumina assembly v2)]	430615984	DQLGLTGIR	N14		29912300		27153100	3040940		2982170	2608520	2221580	2034290
2115	2061977793	sg4i_00040410 Outer membrane receptor for ferrienterochelin and colicins [Thermophilic enrichment culture SG0.5JP960 (454-Illumina assembly v2)]	430682132	FDDLIYNPFADPR	N14								407836	407371	645965
2115	2061977793	sg4i_00040410 Outer membrane receptor for ferrienterochelin and colicins [Thermophilic enrichment culture SG0.5JP960 (454-Illumina assembly v2)]	430693509	GLELSLSR	N14		3677000	3011470	17364900		2212440		2559390	2358090	2146720
2115	2061977793	sg4i_00040410 Outer membrane receptor for ferrienterochelin and colicins [Thermophilic enrichment culture SG0.5JP960 (454-Illumina assembly v2)]	430589118	GTGIGTPLEGTPQAAR	N14		3815840	3118520	4355260						379909
2115	2061977793	sg4i_00040410 Outer membrane receptor for ferrienterochelin and colicins [Thermophilic enrichment culture SG0.5JP960 (454-Illumina assembly v2)]	430588495	LSFLGLDYQR	N14		5761230	4241180	3766170				3709890	2902630	3335670
2115	2061977793	sg4i_00040410 Outer membrane receptor for ferrienterochelin and colicins [Thermophilic enrichment culture SG0.5JP960 (454-Illumina assembly v2)]	430681906	NEANAVALQDDFK	N14								1394680	1344820	1125380
2115	2061977793	sg4i_00040410 Outer membrane receptor for ferrienterochelin and colicins [Thermophilic enrichment culture SG0.5JP960 (454-Illumina assembly v2)]	430750288	NSGTSPATYDVNLLVR	N14			1580130
2115	2061977793	sg4i_00040410 Outer membrane receptor for ferrienterochelin and colicins [Thermophilic enrichment culture SG0.5JP960 (454-Illumina assembly v2)]	430782488	NTSASITLR	N14		3036570	2743550	2436740
2115	2061977793	sg4i_00040410 Outer membrane receptor for ferrienterochelin and colicins [Thermophilic enrichment culture SG0.5JP960 (454-Illumina assembly v2)]	430767579	PYTPVLAYGVGNAER	N14							719908
2115	2061977793	sg4i_00040410 Outer membrane receptor for ferrienterochelin and colicins [Thermophilic enrichment culture SG0.5JP960 (454-Illumina assembly v2)]	430734041	QDDVPDIPFGGLLR	N14										577693
2115	2061977793	sg4i_00040410 Outer membrane receptor for ferrienterochelin and colicins [Thermophilic enrichment culture SG0.5JP960 (454-Illumina assembly v2)]	430591083	SEIDQTHVFNGVLR	N14		7240190	5078050					770589		907797
2115	2061977793	sg4i_00040410 Outer membrane receptor for ferrienterochelin and colicins [Thermophilic enrichment culture SG0.5JP960 (454-Illumina assembly v2)]	430773941	SFLGLDYQR	N14		1191340	1839930	1912530
2115	2061977793	sg4i_00040410 Outer membrane receptor for ferrienterochelin and colicins [Thermophilic enrichment culture SG0.5JP960 (454-Illumina assembly v2)]	430705410	SVLTQENGR	N14		3095680	4021650	3289320
2115	2061977793	sg4i_00040410 Outer membrane receptor for ferrienterochelin and colicins [Thermophilic enrichment culture SG0.5JP960 (454-Illumina assembly v2)]	430780754	VLKFDDLIYNPFADPR	N14		661782		718204
2115	2061977793	sg4i_00040410 Outer membrane receptor for ferrienterochelin and colicins [Thermophilic enrichment culture SG0.5JP960 (454-Illumina assembly v2)]	430849297	WDHTLDR	N14								453672	255471	305465
2115	2061977793	sg4i_00040410 Outer membrane receptor for ferrienterochelin and colicins [Thermophilic enrichment culture SG0.5JP960 (454-Illumina assembly v2)]	430586565	YAIQDDVPDIPFGGLLR	N14		4826380	5397580	5991610		206903		1419110	1203760	1811010
2115	2061977793	sg4i_00040410 Outer membrane receptor for ferrienterochelin and colicins [Thermophilic enrichment culture SG0.5JP960 (454-Illumina assembly v2)]	430608595	YASIYDLFPGYR	N14		1277340	1954420	1430730						118461
2115	2061977793	sg4i_00040410 Outer membrane receptor for ferrienterochelin and colicins [Thermophilic enrichment culture SG0.5JP960 (454-Illumina assembly v2)]	430603816	YSLSQVR	N14		2358870	500194	3019610		320948		3679780
2115	2061977793	sg4i_00040410 Outer membrane receptor for ferrienterochelin and colicins [Thermophilic enrichment culture SG0.5JP960 (454-Illumina assembly v2)]	430625401	YSQNPLLHNMYR	N14		4155670	3687860	1580190
2116	2061977794	sg4i_00040420 hypothetical protein [Thermophilic enrichment culture SG0.5JP960 (454-Illumina assembly v2)]	430724527	AALSVALGR	N14		39899800	53765900	45004900	73265500	76615400	74146300	11264800	10662600	9266820
2116	2061977794	sg4i_00040420 hypothetical protein [Thermophilic enrichment culture SG0.5JP960 (454-Illumina assembly v2)]	430856465	AAVHAIVER	N14		844732	1419820	805710					173890	419539
2116	2061977794	sg4i_00040420 hypothetical protein [Thermophilic enrichment culture SG0.5JP960 (454-Illumina assembly v2)]	430684162	AITPNDLASVSLPFTVR	N14			13164500	11365200			223400	2316900	1807870	2103120
2116	2061977794	sg4i_00040420 hypothetical protein [Thermophilic enrichment culture SG0.5JP960 (454-Illumina assembly v2)]	430705139	AIVEEAIR	N14		34449000	54318300	37755900	3057870	2635240	2595550	13449600	14532200	13030500
2116	2061977794	sg4i_00040420 hypothetical protein [Thermophilic enrichment culture SG0.5JP960 (454-Illumina assembly v2)]	430765301	DAADQVIANSDAWPHLR	N14		3241980	5088580	5334180
2116	2061977794	sg4i_00040420 hypothetical protein [Thermophilic enrichment culture SG0.5JP960 (454-Illumina assembly v2)]	430737681	DAFPGFILSVR	N14		1675460	3260530	3700810				1048730	1036310	1143890
2116	2061977794	sg4i_00040420 hypothetical protein [Thermophilic enrichment culture SG0.5JP960 (454-Illumina assembly v2)]	430625964	DYSAAAPLR	N14		4698270	8243440	4782170				4432090	3712320	4581990
2116	2061977794	sg4i_00040420 hypothetical protein [Thermophilic enrichment culture SG0.5JP960 (454-Illumina assembly v2)]	430587343	FLGGTATGASYGR	N14		2114060	2367000	2952450					1674710	1082760
2116	2061977794	sg4i_00040420 hypothetical protein [Thermophilic enrichment culture SG0.5JP960 (454-Illumina assembly v2)]	430605206	GARPITQEGWEEWFR	N14		1067760	1674720
2116	2061977794	sg4i_00040420 hypothetical protein [Thermophilic enrichment culture SG0.5JP960 (454-Illumina assembly v2)]	430672203	GAVVSNELGR	N14		12146900	16013300					4048640	2874460	4177840
2116	2061977794	sg4i_00040420 hypothetical protein [Thermophilic enrichment culture SG0.5JP960 (454-Illumina assembly v2)]	430628386	GDAIASLGPR	N14		14033300	14143200	7880860				2823760	3676760	4349030
2116	2061977794	sg4i_00040420 hypothetical protein [Thermophilic enrichment culture SG0.5JP960 (454-Illumina assembly v2)]	430683516	GEGDIAFTGLR	N14		14724200	15084800	12884500					6262530	8555180
2116	2061977794	sg4i_00040420 hypothetical protein [Thermophilic enrichment culture SG0.5JP960 (454-Illumina assembly v2)]	430586810	GNTIQPGWQAYAQLVK	N14		2048250	3731500	2654690				504516
2116	2061977794	sg4i_00040420 hypothetical protein [Thermophilic enrichment culture SG0.5JP960 (454-Illumina assembly v2)]	430685072	GSEFTFDWWR	N14		1967030	1496660	1570360				1199860	825500	978337
2116	2061977794	sg4i_00040420 hypothetical protein [Thermophilic enrichment culture SG0.5JP960 (454-Illumina assembly v2)]	430620829	GVEAGPTTWVWEVFDLQPYVAAAPSEWLR	N14		2776820	4062310	2697140				1063370	341047	2416560
2116	2061977794	sg4i_00040420 hypothetical protein [Thermophilic enrichment culture SG0.5JP960 (454-Illumina assembly v2)]	430681585	IFLDDQASTWEDEYVAR	N14			591751	904597				776978		935711
2116	2061977794	sg4i_00040420 hypothetical protein [Thermophilic enrichment culture SG0.5JP960 (454-Illumina assembly v2)]	355330747	LADQIER	N14		7260000
2116	2061977794	sg4i_00040420 hypothetical protein [Thermophilic enrichment culture SG0.5JP960 (454-Illumina assembly v2)]	430807178	MSLCGFECGQIQFLGPDKR	N14							382308
2116	2061977794	sg4i_00040420 hypothetical protein [Thermophilic enrichment culture SG0.5JP960 (454-Illumina assembly v2)]	430781951	NASYDRPVTVAVLAEDVPER	N14				5520460
2116	2061977794	sg4i_00040420 hypothetical protein [Thermophilic enrichment culture SG0.5JP960 (454-Illumina assembly v2)]	430605622	PITQEGWEEWFR	N14		1048340	2111680	3329340				2408280	2379220	2390170
2116	2061977794	sg4i_00040420 hypothetical protein [Thermophilic enrichment culture SG0.5JP960 (454-Illumina assembly v2)]	430587700	SAVVGFGPNGAPIYK	N14				2745050		157797			1536750	614747
2116	2061977794	sg4i_00040420 hypothetical protein [Thermophilic enrichment culture SG0.5JP960 (454-Illumina assembly v2)]	430783749	SEFTFDWWR	N14			646828	575823
2116	2061977794	sg4i_00040420 hypothetical protein [Thermophilic enrichment culture SG0.5JP960 (454-Illumina assembly v2)]	430722293	SLDNVTVVPNPYVVASAYELVGDGAR	N14				1019790				410758	190215
2116	2061977794	sg4i_00040420 hypothetical protein [Thermophilic enrichment culture SG0.5JP960 (454-Illumina assembly v2)]	430875255	TGYPPIQKR	N14			1232020
2116	2061977794	sg4i_00040420 hypothetical protein [Thermophilic enrichment culture SG0.5JP960 (454-Illumina assembly v2)]	430753664	TPNDLASVSLPFTVR	N14					1853370	1542060	1455840
2116	2061977794	sg4i_00040420 hypothetical protein [Thermophilic enrichment culture SG0.5JP960 (454-Illumina assembly v2)]	394281155	VALDELR	N14		161169000	192126000	147471000	7825200	94602100	7145570	21502500	19915200	22902200
2116	2061977794	sg4i_00040420 hypothetical protein [Thermophilic enrichment culture SG0.5JP960 (454-Illumina assembly v2)]	430593799	VPEELHAPGR	N14		707649
2116	2061977794	sg4i_00040420 hypothetical protein [Thermophilic enrichment culture SG0.5JP960 (454-Illumina assembly v2)]	430806578	WSDDPYGQSAPHR	N14		1391520	3882960	2744420
2117	2061977795	sg4i_00040430 hypothetical protein [Thermophilic enrichment culture SG0.5JP960 (454-Illumina assembly v2)]	430766921	GANFLEIGVGAR	N14			4876450	799716	933783		683987
2117	2061977795	sg4i_00040430 hypothetical protein [Thermophilic enrichment culture SG0.5JP960 (454-Illumina assembly v2)]	438028266	GDGVPVEVK	N14		4361460	6479400	2778190	377227	3260800		491432
2117	2061977795	sg4i_00040430 hypothetical protein [Thermophilic enrichment culture SG0.5JP960 (454-Illumina assembly v2)]	430704194	GGAIETVMPSSANQGPIPSGDGVPVEVK	N14	Plus1Oxy:8							613752
2117	2061977795	sg4i_00040430 hypothetical protein [Thermophilic enrichment culture SG0.5JP960 (454-Illumina assembly v2)]	430755099	LDLPTAFR	N14		30507100	19984800	60323300	720153	410712	763842	15284100	13764500	18729400
2117	2061977795	sg4i_00040430 hypothetical protein [Thermophilic enrichment culture SG0.5JP960 (454-Illumina assembly v2)]	430591442	QGTQLQPDPSR	N14			308811		1905480	3251340	2343290	323992	924381	1278550
2118	2061977796	sg4i_00040440 hypothetical protein [Thermophilic enrichment culture SG0.5JP960 (454-Illumina assembly v2)]	430685307	DEIFTGFDR	N14								1704380	1926550	2545500
2118	2061977796	sg4i_00040440 hypothetical protein [Thermophilic enrichment culture SG0.5JP960 (454-Illumina assembly v2)]	430587342	EIFSVVDPLYIDR	N14		4926140	9721200	7333990				1299030		154375
2118	2061977796	sg4i_00040440 hypothetical protein [Thermophilic enrichment culture SG0.5JP960 (454-Illumina assembly v2)]	430585921	FASLEPFAPYVTAGAGR	N14		2943840	6794030	4982260		317367		2221750	2095490	2689460
2118	2061977796	sg4i_00040440 hypothetical protein [Thermophilic enrichment culture SG0.5JP960 (454-Illumina assembly v2)]	430610623	GEYFPLVGLK	N14		4412180	4332120	2937280	3109740	4116840	4159200	1717710	1820310	2418150
2118	2061977796	sg4i_00040440 hypothetical protein [Thermophilic enrichment culture SG0.5JP960 (454-Illumina assembly v2)]	430783889	LDVRDEIFTGFDR	N14		854081	265844
2118	2061977796	sg4i_00040440 hypothetical protein [Thermophilic enrichment culture SG0.5JP960 (454-Illumina assembly v2)]	430627215	SLAFSFVPR	N14		3587540	2789920	1971920
2118	2061977796	sg4i_00040440 hypothetical protein [Thermophilic enrichment culture SG0.5JP960 (454-Illumina assembly v2)]	430862819	TRGEYFPLVGLK	N14									149757	339192
2118	2061977796	sg4i_00040440 hypothetical protein [Thermophilic enrichment culture SG0.5JP960 (454-Illumina assembly v2)]	430781762	VSLAFSFVPR	N14		1894790	860162
2119	2061977797	sg4i_00040450 hypothetical protein [Thermophilic enrichment culture SG0.5JP960 (454-Illumina assembly v2)]	430693793	AGFYIEQSQLGR	N14								300712	617426	982502
2119	2061977797	sg4i_00040450 hypothetical protein [Thermophilic enrichment culture SG0.5JP960 (454-Illumina assembly v2)]	430589285	AGFYIEQSQLGRPWQDFESLR	N14		1226910
2119	2061977797	sg4i_00040450 hypothetical protein [Thermophilic enrichment culture SG0.5JP960 (454-Illumina assembly v2)]	430619993	DADVDDSFPVVTTGEILK	N14			1251550	1268410				1213100	1071430	1870360
2119	2061977797	sg4i_00040450 hypothetical protein [Thermophilic enrichment culture SG0.5JP960 (454-Illumina assembly v2)]	430715976	DAGGFPSGVSTITSF	N14									185358
2119	2061977797	sg4i_00040450 hypothetical protein [Thermophilic enrichment culture SG0.5JP960 (454-Illumina assembly v2)]	430681571	DFTHVLIVPGEAQPTDAAPFWTQYLDDR	N14			1346230					1657850	796615	3519820
2119	2061977797	sg4i_00040450 hypothetical protein [Thermophilic enrichment culture SG0.5JP960 (454-Illumina assembly v2)]	430872535	GMSPHTILSGSVR	N14		932008	4917570	2261420	15926700	15991200	13675400
2119	2061977797	sg4i_00040450 hypothetical protein [Thermophilic enrichment culture SG0.5JP960 (454-Illumina assembly v2)]	430712821	GTPDPDDDALVEGPLQFGTLEFANPGSP	N14			697011	560048				577446	167524	616560
2119	2061977797	sg4i_00040450 hypothetical protein [Thermophilic enrichment culture SG0.5JP960 (454-Illumina assembly v2)]	430693664	GTPDPDDDALVEGPLQFGTLEFANPGSPR	N14			827635					1340090	1045880	1801210
2119	2061977797	sg4i_00040450 hypothetical protein [Thermophilic enrichment culture SG0.5JP960 (454-Illumina assembly v2)]	430769241	IFEATGGAK	N14		18292500	21848400	14821700	929792	1138510	1217870	2090960	1285020	2336620
2119	2061977797	sg4i_00040450 hypothetical protein [Thermophilic enrichment culture SG0.5JP960 (454-Illumina assembly v2)]	430593894	LALLDVPGVQAR	N14		5110040	5406750	5178470				6506130	6041750	6348210
2119	2061977797	sg4i_00040450 hypothetical protein [Thermophilic enrichment culture SG0.5JP960 (454-Illumina assembly v2)]	430625528	LAPATAEYTR	N14		1057660	2002300	1741230	1044940	847251	1052080	1797800	2186770	2387010
2119	2061977797	sg4i_00040450 hypothetical protein [Thermophilic enrichment culture SG0.5JP960 (454-Illumina assembly v2)]	430626196	LGISFQNLR	N14		5322960	5559660	3601950		295078		3821430	2767200	3684310
2119	2061977797	sg4i_00040450 hypothetical protein [Thermophilic enrichment culture SG0.5JP960 (454-Illumina assembly v2)]	430586966	LPALAPLPDPSAVSTAFAR	N14		2958730	4409770	3583970				2080550	1426720	1983460
2119	2061977797	sg4i_00040450 hypothetical protein [Thermophilic enrichment culture SG0.5JP960 (454-Illumina assembly v2)]	430622343	SGIDALYNPSVLR	N14		2115730	2983370	4147460				998000	895708	1379570
2119	2061977797	sg4i_00040450 hypothetical protein [Thermophilic enrichment culture SG0.5JP960 (454-Illumina assembly v2)]	430683780	TSTFNPEAANER	N14								586868	632528	731510
2119	2061977797	sg4i_00040450 hypothetical protein [Thermophilic enrichment culture SG0.5JP960 (454-Illumina assembly v2)]	430617165	YEVHAGTR	N14			1306320	351002					176219	358618
2119	2061977797	sg4i_00040450 hypothetical protein [Thermophilic enrichment culture SG0.5JP960 (454-Illumina assembly v2)]	430786795	YTFALER	N14		3566590	5575380	6907170	46983000	35505800	1671080	10391000	6734600	9464430
2119	2061977797	sg4i_00040450 hypothetical protein [Thermophilic enrichment culture SG0.5JP960 (454-Illumina assembly v2)]	430722455	YVGPNEPLDGDSDDFLLDLK	N14								183783
2120	2061977798	sg4i_00040460 Tfp pilus assembly protein PilF [Thermophilic enrichment culture SG0.5JP960 (454-Illumina assembly v2)]	430796407	GKPSDALDYVEK	N14		794139		3150950
2120	2061977798	sg4i_00040460 Tfp pilus assembly protein PilF [Thermophilic enrichment culture SG0.5JP960 (454-Illumina assembly v2)]	430590927	LAGEFAEEIER	N14							257982
2120	2061977798	sg4i_00040460 Tfp pilus assembly protein PilF [Thermophilic enrichment culture SG0.5JP960 (454-Illumina assembly v2)]	430853079	TGHLAEAVAAFR	N14		3671710	5908830	2281070
2120	2061977798	sg4i_00040460 Tfp pilus assembly protein PilF [Thermophilic enrichment culture SG0.5JP960 (454-Illumina assembly v2)]	430610298	VVALEPESGQGWR	N14		3295870						957265	771635	997985
2122	2061977800	sg4i_00040480 SPFH domain, Band 7 family protein [Thermophilic enrichment culture SG0.5JP960 (454-Illumina assembly v2)]	430725639	DVVIPQALEEAMSR	N14			1437040	858315
2122	2061977800	sg4i_00040480 SPFH domain, Band 7 family protein [Thermophilic enrichment culture SG0.5JP960 (454-Illumina assembly v2)]	430606380	GPGLFFVIPVVDR	N14		738085	750473
2122	2061977800	sg4i_00040480 SPFH domain, Band 7 family protein [Thermophilic enrichment culture SG0.5JP960 (454-Illumina assembly v2)]	430787224	YSANPVALNLR	N14			2800370
2124	2061977804	sg4i_00040520 Zinc carboxypeptidase. [Thermophilic enrichment culture SG0.5JP960 (454-Illumina assembly v2)]	430756561	EAFVEEILR	N14					240956	482136
2124	2061977804	sg4i_00040520 Zinc carboxypeptidase. [Thermophilic enrichment culture SG0.5JP960 (454-Illumina assembly v2)]	431072140	LALGDLRPLLDR	N14								284894		470400
2124	2061977804	sg4i_00040520 Zinc carboxypeptidase. [Thermophilic enrichment culture SG0.5JP960 (454-Illumina assembly v2)]	430750998	PEIAQALLER	N14		1658000				968728	575456
2125	2061977806	sg4i_00040540 Dipeptidyl aminopeptidases/acylaminoacyl-peptidases [Thermophilic enrichment culture SG0.5JP960 (454-Illumina assembly v2)]	430737147	AGTPNPIVDVLVYDLGTR	N14			420538	1068800
2125	2061977806	sg4i_00040540 Dipeptidyl aminopeptidases/acylaminoacyl-peptidases [Thermophilic enrichment culture SG0.5JP960 (454-Illumina assembly v2)]	430738466	LGQVEIDDLAAGVK	N14		915073	1348470	1307670				345234	388865	357186
2125	2061977806	sg4i_00040540 Dipeptidyl aminopeptidases/acylaminoacyl-peptidases [Thermophilic enrichment culture SG0.5JP960 (454-Illumina assembly v2)]	430763196	SFEVQVGPDR	N14			1265150					221163
2139	2061977833	sg4i_00040810 hypothetical protein [Thermophilic enrichment culture SG0.5JP960 (454-Illumina assembly v2)]	430651230	ANYHAVDPQYADGQAGMSQNEDTTWYGGVK	N14	Plus1Oxy:17									681158
2139	2061977833	sg4i_00040810 hypothetical protein [Thermophilic enrichment culture SG0.5JP960 (454-Illumina assembly v2)]	430586319	GYAESEGNYALGAGTVYDALGAAVTAGTFR	N14		1050420	1724220	1849640	2673740	2939460	1163420	1047630	734191	1457930
2139	2061977833	sg4i_00040810 hypothetical protein [Thermophilic enrichment culture SG0.5JP960 (454-Illumina assembly v2)]	430707205	LAFINLKPG	N14			487496					818848	613506	1140260
2139	2061977833	sg4i_00040810 hypothetical protein [Thermophilic enrichment culture SG0.5JP960 (454-Illumina assembly v2)]	430768249	LAFINLKPGF	N14		1022820	1001610	633146
2139	2061977833	sg4i_00040810 hypothetical protein [Thermophilic enrichment culture SG0.5JP960 (454-Illumina assembly v2)]	430686409	LAFINLKPGFR	N14		7326530	6568620	4577010	9693510	7567470	8225530	8204300	7950760	8450280
2139	2061977833	sg4i_00040810 hypothetical protein [Thermophilic enrichment culture SG0.5JP960 (454-Illumina assembly v2)]	430921482	LQDFLVPK	N14		39539000	30467600	25776300	29968900	28213000	29439300	32794400	30662200	39331300
2139	2061977833	sg4i_00040810 hypothetical protein [Thermophilic enrichment culture SG0.5JP960 (454-Illumina assembly v2)]	430703090	LQGSTTAPTGDYTTLK	N14					498028	168886	285625
2139	2061977833	sg4i_00040810 hypothetical protein [Thermophilic enrichment culture SG0.5JP960 (454-Illumina assembly v2)]	430608622	SSAPYGADTR	N14			6714350	2820450	3269910	3819300	2391690	6191340	5742680	9791980
2139	2061977833	sg4i_00040810 hypothetical protein [Thermophilic enrichment culture SG0.5JP960 (454-Illumina assembly v2)]	430684735	TNFKPLQGVNL	N14					511690		740573	2491980	2692430	2610170
2139	2061977833	sg4i_00040810 hypothetical protein [Thermophilic enrichment culture SG0.5JP960 (454-Illumina assembly v2)]	430794930	TNFKPLQGVNLA	N14				4943040				821944	405242
2139	2061977833	sg4i_00040810 hypothetical protein [Thermophilic enrichment culture SG0.5JP960 (454-Illumina assembly v2)]	430588743	TNFKPLQGVNLALN	N14		3214900	10301300	6268770	511008		398081	532270	328366	321350
2139	2061977833	sg4i_00040810 hypothetical protein [Thermophilic enrichment culture SG0.5JP960 (454-Illumina assembly v2)]	430833057	TNFKPLQGVNLALNYAT	N14		1134700
2139	2061977833	sg4i_00040810 hypothetical protein [Thermophilic enrichment culture SG0.5JP960 (454-Illumina assembly v2)]	430589786	TNFKPLQGVNLALNYATNLGLR	N14		1495790	1359160	1594400	530308	642457
2139	2061977833	sg4i_00040810 hypothetical protein [Thermophilic enrichment culture SG0.5JP960 (454-Illumina assembly v2)]	430614829	VAGFYGEIK	N14		2100070			6267160	4511150	4194090	30211700	34693900	35528500
2139	2061977833	sg4i_00040810 hypothetical protein [Thermophilic enrichment culture SG0.5JP960 (454-Illumina assembly v2)]	430585300	YHTFLQGSTTAPTGDYTTLK	N14		7730030	16911800	15973800	13661100	14021900	9865530	1164870	2935470	2892660
2139	2061977833	sg4i_00040810 hypothetical protein [Thermophilic enrichment culture SG0.5JP960 (454-Illumina assembly v2)]	430800345	YSSSFGVR	N14		1645690	3337960	3756430	7674810	6243110	7060360	5649760	4555980	5960660
2158	2061977873	sg4i_00041210 Mn-containing catalase [Thermophilic enrichment culture SG0.5JP960 (454-Illumina assembly v2)]	431063254	FIDTAQTAKPWDSMGK	N14	Plus1Oxy:14							839669	1013440
2158	2061977873	sg4i_00041210 Mn-containing catalase [Thermophilic enrichment culture SG0.5JP960 (454-Illumina assembly v2)]	430703031	HFIDTAQTAKPWDSMGK	N14	Plus1Oxy:15								1491920
2158	2061977873	sg4i_00041210 Mn-containing catalase [Thermophilic enrichment culture SG0.5JP960 (454-Illumina assembly v2)]	430857501	NTYHFIDTA	N14								489853	468566	577134
2158	2061977873	sg4i_00041210 Mn-containing catalase [Thermophilic enrichment culture SG0.5JP960 (454-Illumina assembly v2)]	430681887	NTYHFIDTAQTAK	N14								14339200	15743200	17981700
2158	2061977873	sg4i_00041210 Mn-containing catalase [Thermophilic enrichment culture SG0.5JP960 (454-Illumina assembly v2)]	431099495	PWDSMGK	N14										1090260
28560	2061977886	sg4i_00041340 ABC-type dipeptide transport system, periplasmic component [Thermophilic enrichment culture SG0.5JP960 (454-Illumina assembly v2)]	430682910	ADNWPNGFVPFEGQK	N14								10020500	9359780	7038350
28560	2061977886	sg4i_00041340 ABC-type dipeptide transport system, periplasmic component [Thermophilic enrichment culture SG0.5JP960 (454-Illumina assembly v2)]	179663590	AIYGEIGR	N14					68776600	96198600	99420800		1928600	1974050
28560	2061977886	sg4i_00041340 ABC-type dipeptide transport system, periplasmic component [Thermophilic enrichment culture SG0.5JP960 (454-Illumina assembly v2)]	430683995	ATNYEYNPEK	N14								6021040	3975770	6161040
28560	2061977886	sg4i_00041340 ABC-type dipeptide transport system, periplasmic component [Thermophilic enrichment culture SG0.5JP960 (454-Illumina assembly v2)]	430681629	DGSVTVEPWSLAAEPVSISEDEK	N14								4865940	3784390	9078040
28560	2061977886	sg4i_00041340 ABC-type dipeptide transport system, periplasmic component [Thermophilic enrichment culture SG0.5JP960 (454-Illumina assembly v2)]	431046588	DGSVTVEPWSLAAEPVSISEDEKTYTIK	N14									296971
28560	2061977886	sg4i_00041340 ABC-type dipeptide transport system, periplasmic component [Thermophilic enrichment culture SG0.5JP960 (454-Illumina assembly v2)]	430682385	DPAQTVTNGPWVWK	N14								12419300	10057400	10758400
28560	2061977886	sg4i_00041340 ABC-type dipeptide transport system, periplasmic component [Thermophilic enrichment culture SG0.5JP960 (454-Illumina assembly v2)]	430682320	DSSITLISEPGPQYEFVAF	N14								585125	490236	921867
28560	2061977886	sg4i_00041340 ABC-type dipeptide transport system, periplasmic component [Thermophilic enrichment culture SG0.5JP960 (454-Illumina assembly v2)]	430681716	DSSITLISEPGPQYEFVAFNFK	N14								2908810	2545890	2754740
28560	2061977886	sg4i_00041340 ABC-type dipeptide transport system, periplasmic component [Thermophilic enrichment culture SG0.5JP960 (454-Illumina assembly v2)]	430914885	DVPVTELQK	N14					692177			34701000	32100000	38838500
28560	2061977886	sg4i_00041340 ABC-type dipeptide transport system, periplasmic component [Thermophilic enrichment culture SG0.5JP960 (454-Illumina assembly v2)]	430669454	ESVAQIIQDNLK	N14						2022840		47973200	41792500	43857400
28560	2061977886	sg4i_00041340 ABC-type dipeptide transport system, periplasmic component [Thermophilic enrichment culture SG0.5JP960 (454-Illumina assembly v2)]	430682525	EVGIEVKPVGLDFSAWVDQNLNPGK	N14					205750			3819990	2386580	3548920
28560	2061977886	sg4i_00041340 ABC-type dipeptide transport system, periplasmic component [Thermophilic enrichment culture SG0.5JP960 (454-Illumina assembly v2)]	430686710	EWVPNQHLIFER	N14								18959100	17610200	26135900
28560	2061977886	sg4i_00041340 ABC-type dipeptide transport system, periplasmic component [Thermophilic enrichment culture SG0.5JP960 (454-Illumina assembly v2)]	430682116	FQAVLLAWALSNPDPDAESTFSSK	N14								3155690	2851480	3736410
28560	2061977886	sg4i_00041340 ABC-type dipeptide transport system, periplasmic component [Thermophilic enrichment culture SG0.5JP960 (454-Illumina assembly v2)]	431048939	FSAWVDQNLNPGK	N14			4181880	2012470
28560	2061977886	sg4i_00041340 ABC-type dipeptide transport system, periplasmic component [Thermophilic enrichment culture SG0.5JP960 (454-Illumina assembly v2)]	430682048	FSFELQYNAGNSR	N14								1222370	2166290	1529380
28560	2061977886	sg4i_00041340 ABC-type dipeptide transport system, periplasmic component [Thermophilic enrichment culture SG0.5JP960 (454-Illumina assembly v2)]	431036030	GTGILMNSPF	N14	Plus1Oxy:6	1335310						644688	412487	1493500
28560	2061977886	sg4i_00041340 ABC-type dipeptide transport system, periplasmic component [Thermophilic enrichment culture SG0.5JP960 (454-Illumina assembly v2)]	431084973	HIDQVVYK	N14										1209630
28560	2061977886	sg4i_00041340 ABC-type dipeptide transport system, periplasmic component [Thermophilic enrichment culture SG0.5JP960 (454-Illumina assembly v2)]	430682605	IDDYTVEIR	N14		21779900		22176200	562397	484919		36040500	37042600	31919200
28560	2061977886	sg4i_00041340 ABC-type dipeptide transport system, periplasmic component [Thermophilic enrichment culture SG0.5JP960 (454-Illumina assembly v2)]	430670747	IISQDLPYVFLYR	N14						228462		17335500	16480700	16740500
28560	2061977886	sg4i_00041340 ABC-type dipeptide transport system, periplasmic component [Thermophilic enrichment culture SG0.5JP960 (454-Illumina assembly v2)]	430682793	ISQDLPYVFLYR	N14								6009310	5343630	5009220
28560	2061977886	sg4i_00041340 ABC-type dipeptide transport system, periplasmic component [Thermophilic enrichment culture SG0.5JP960 (454-Illumina assembly v2)]	430681501	IYADQNTEVQALLNGDVDHVSAIPVTSVEVVK	N14								5401330	2623150	8906970
28560	2061977886	sg4i_00041340 ABC-type dipeptide transport system, periplasmic component [Thermophilic enrichment culture SG0.5JP960 (454-Illumina assembly v2)]	430708389	KAIYGEIGR	N14					5867360	3712840	2715250	1533190	1197380	1501510
28560	2061977886	sg4i_00041340 ABC-type dipeptide transport system, periplasmic component [Thermophilic enrichment culture SG0.5JP960 (454-Illumina assembly v2)]	431051005	LPYVFLYR	N14							335558
28560	2061977886	sg4i_00041340 ABC-type dipeptide transport system, periplasmic component [Thermophilic enrichment culture SG0.5JP960 (454-Illumina assembly v2)]	431061755	LQYNAGNSR	N14								482043	369115	530622
28560	2061977886	sg4i_00041340 ABC-type dipeptide transport system, periplasmic component [Thermophilic enrichment culture SG0.5JP960 (454-Illumina assembly v2)]	431084013	LVMTLAPEHILK	N14								183898
28560	2061977886	sg4i_00041340 ABC-type dipeptide transport system, periplasmic component [Thermophilic enrichment culture SG0.5JP960 (454-Illumina assembly v2)]	430681993	NPDAGSPGISMYDK	N14	Plus1Oxy:11							3634710	2840560	3494450
28560	2061977886	sg4i_00041340 ABC-type dipeptide transport system, periplasmic component [Thermophilic enrichment culture SG0.5JP960 (454-Illumina assembly v2)]	431064231	NPNYWGEVKP	N14		760774
28560	2061977886	sg4i_00041340 ABC-type dipeptide transport system, periplasmic component [Thermophilic enrichment culture SG0.5JP960 (454-Illumina assembly v2)]	430693555	NPNYWGEVKPHIDQVVYK	N14								9834400	5808840	17012500
28560	2061977886	sg4i_00041340 ABC-type dipeptide transport system, periplasmic component [Thermophilic enrichment culture SG0.5JP960 (454-Illumina assembly v2)]	431029097	QGMIDNVLK	N14								2624350	2903690	2659450
28560	2061977886	sg4i_00041340 ABC-type dipeptide transport system, periplasmic component [Thermophilic enrichment culture SG0.5JP960 (454-Illumina assembly v2)]	430681757	RESVAQIIQDNLK	N14			823070					7329440	5528810	10788400
28560	2061977886	sg4i_00041340 ABC-type dipeptide transport system, periplasmic component [Thermophilic enrichment culture SG0.5JP960 (454-Illumina assembly v2)]	431066040	SISEDEKTYTIK	N14					210356
28560	2061977886	sg4i_00041340 ABC-type dipeptide transport system, periplasmic component [Thermophilic enrichment culture SG0.5JP960 (454-Illumina assembly v2)]	430684071	SQDLPYVFLYR	N14									746362	994416
28560	2061977886	sg4i_00041340 ABC-type dipeptide transport system, periplasmic component [Thermophilic enrichment culture SG0.5JP960 (454-Illumina assembly v2)]	430681541	WSDGEPVTVDDLIFTINTIK	N14								9836610	7838480	14672400
28560	2061977886	sg4i_00041340 ABC-type dipeptide transport system, periplasmic component [Thermophilic enrichment culture SG0.5JP960 (454-Illumina assembly v2)]	430681823	YFPPDGQNMGWYVNEELDQLWVDAYR	N14								1563770	873398	4750900
28560	2061977886	sg4i_00041340 ABC-type dipeptide transport system, periplasmic component [Thermophilic enrichment culture SG0.5JP960 (454-Illumina assembly v2)]	430701544	YGTPIGIGPR	N14					1998240	2038160	1044380	91761000	84159600	104196000
28561	2061977888	sg4i_00041360 Predicted membrane protein [Thermophilic enrichment culture SG0.5JP960 (454-Illumina assembly v2)]	430795334	VTSLIRPVSPEEYEKLD	N14							654668
28569	2061977924	sg4i_00041720 ABC-type multidrug transport system, ATPase component [Thermophilic enrichment culture SG0.5JP960 (454-Illumina assembly v2)]	430682797	ADDIGIIAGGK	N14								2112600	2442440	2732470
2193	2061977931	sg4i_00041790 Tfp pilus assembly protein PilF [Thermophilic enrichment culture SG0.5JP960 (454-Illumina assembly v2)]	430593420	AEAWDLLAR	N14		5998360	5138580	4723950
2193	2061977931	sg4i_00041790 Tfp pilus assembly protein PilF [Thermophilic enrichment culture SG0.5JP960 (454-Illumina assembly v2)]	430625278	GLEAVQDPK	N14			1795270	1538020
2193	2061977931	sg4i_00041790 Tfp pilus assembly protein PilF [Thermophilic enrichment culture SG0.5JP960 (454-Illumina assembly v2)]	430936782	LALAQALYAAGER	N14					438774		557664
2193	2061977931	sg4i_00041790 Tfp pilus assembly protein PilF [Thermophilic enrichment culture SG0.5JP960 (454-Illumina assembly v2)]	430585679	LLAEGAYAEAMAAFEEVLR	N14		199521
2194	2061977934	sg4i_00041820 Protein of unknown function (DUF1049). [Thermophilic enrichment culture SG0.5JP960 (454-Illumina assembly v2)]	430586635	HGNTLAAYIGELEDQILR	N14		2241550	3191590	2067460	203732	104226	230626
2194	2061977934	sg4i_00041820 Protein of unknown function (DUF1049). [Thermophilic enrichment culture SG0.5JP960 (454-Illumina assembly v2)]	430799361	KLAEDAEQSR	N14							392564
2194	2061977934	sg4i_00041820 Protein of unknown function (DUF1049). [Thermophilic enrichment culture SG0.5JP960 (454-Illumina assembly v2)]	430768212	TAPLSLGFTR	N14								235062	695312	991154
38675	2061977935	sg4i_00041830 LSU ribosomal protein L17P [Thermophilic enrichment culture SG0.5JP960 (454-Illumina assembly v2)]	430885122	GFVDHLIHLAK	N14		1304410	1191980		789107		209304
2195	2061977936	sg4i_00041840 DNA-directed RNA polymerase subunit alpha (EC 2.7.7.6) [Thermophilic enrichment culture SG0.5JP960 (454-Illumina assembly v2)]	430626621	ALLALNLK	N14		13466400	10939800	10363600	735322	635631	1576770
2195	2061977936	sg4i_00041840 DNA-directed RNA polymerase subunit alpha (EC 2.7.7.6) [Thermophilic enrichment culture SG0.5JP960 (454-Illumina assembly v2)]	430605889	ARDFLPVADVEIMNPDLHIATLEEGGR	N14		1842710	1619520	1098060
2195	2061977936	sg4i_00041840 DNA-directed RNA polymerase subunit alpha (EC 2.7.7.6) [Thermophilic enrichment culture SG0.5JP960 (454-Illumina assembly v2)]	430591428	DFLPVADVEIMNPDLHIATLEEGGR	N14		3061600	8502270	8438860			351553
2195	2061977936	sg4i_00041840 DNA-directed RNA polymerase subunit alpha (EC 2.7.7.6) [Thermophilic enrichment culture SG0.5JP960 (454-Illumina assembly v2)]	430604984	EYGEFVLEPLER	N14		7196310	9618390	8578310	1094180	899895	1235920
2195	2061977936	sg4i_00041840 DNA-directed RNA polymerase subunit alpha (EC 2.7.7.6) [Thermophilic enrichment culture SG0.5JP960 (454-Illumina assembly v2)]	430594302	GFGVTLGNPLR	N14		2818690	4389720	2900930	263079	266600	505616
2195	2061977936	sg4i_00041840 DNA-directed RNA polymerase subunit alpha (EC 2.7.7.6) [Thermophilic enrichment culture SG0.5JP960 (454-Illumina assembly v2)]	430875128	GFGVTLGNPLRR	N14		8195710	8605780	4654870
2195	2061977936	sg4i_00041840 DNA-directed RNA polymerase subunit alpha (EC 2.7.7.6) [Thermophilic enrichment culture SG0.5JP960 (454-Illumina assembly v2)]	430939247	GVGYVPAEK	N14		7233300	14395400	12371900	1091710	557881
2195	2061977936	sg4i_00041840 DNA-directed RNA polymerase subunit alpha (EC 2.7.7.6) [Thermophilic enrichment culture SG0.5JP960 (454-Illumina assembly v2)]	430585587	IWTDGSVTPLEALNQAVEILR	N14		8139310	8202570	7491210	183539	124216	255789
2195	2061977936	sg4i_00041840 DNA-directed RNA polymerase subunit alpha (EC 2.7.7.6) [Thermophilic enrichment culture SG0.5JP960 (454-Illumina assembly v2)]	430834589	SLEEIKEALEKK	N14		920529			39775600	33761700	32038900
2195	2061977936	sg4i_00041840 DNA-directed RNA polymerase subunit alpha (EC 2.7.7.6) [Thermophilic enrichment culture SG0.5JP960 (454-Illumina assembly v2)]	430798677	TDLDKLTLR	N14				4537170
2195	2061977936	sg4i_00041840 DNA-directed RNA polymerase subunit alpha (EC 2.7.7.6) [Thermophilic enrichment culture SG0.5JP960 (454-Illumina assembly v2)]	430588098	VAFQVEDTR	N14		1017330		1067370
2195	2061977936	sg4i_00041840 DNA-directed RNA polymerase subunit alpha (EC 2.7.7.6) [Thermophilic enrichment culture SG0.5JP960 (454-Illumina assembly v2)]	430604854	WTDGSVTPLEALNQAVEILR	N14			512661	484428
2196	2061977937	sg4i_00041850 SSU ribosomal protein S4P [Thermophilic enrichment culture SG0.5JP960 (454-Illumina assembly v2)]	430795289	VRPGDEIAVAEK	N14		1704210		1598590		722461
2197	2061977938	sg4i_00041860 SSU ribosomal protein S11P [Thermophilic enrichment culture SG0.5JP960 (454-Illumina assembly v2)]	430590291	ALQASGLQVK	N14		4207650	9308840	5723940	1006780	1322590	539521
2197	2061977938	sg4i_00041860 SSU ribosomal protein S11P [Thermophilic enrichment culture SG0.5JP960 (454-Illumina assembly v2)]	430843427	KGTPYAAQLAALDAAK	N14				1274480	381396	723166
2198	2061977939	sg4i_00041870 SSU ribosomal protein S13P [Thermophilic enrichment culture SG0.5JP960 (454-Illumina assembly v2)]	248506077	IAGVEIPR	N14		8525550	7601100	8050300	2795760	3006820	3523650
2198	2061977939	sg4i_00041870 SSU ribosomal protein S13P [Thermophilic enrichment culture SG0.5JP960 (454-Illumina assembly v2)]	430587525	VKDLTEAEVVR	N14		11413100	10149000	9590890	3190190	3423530	4332860
2199	2061977941	sg4i_00041890 bacterial translation initiation factor 1 (bIF-1) [Thermophilic enrichment culture SG0.5JP960 (454-Illumina assembly v2)]	430594499	VVVEITPYDPTR	N14		1853230	2342540
2200	2061977943	sg4i_00041910 Adenylate kinase (EC 2.7.4.3) [Thermophilic enrichment culture SG0.5JP960 (454-Illumina assembly v2)]	430590293	GDLVPDDLILELIR	N14		809746	952380	1341470
2200	2061977943	sg4i_00041910 Adenylate kinase (EC 2.7.4.3) [Thermophilic enrichment culture SG0.5JP960 (454-Illumina assembly v2)]	430766346	GQAVIFLGPPGAGK	N14		2088970	1387820	1885820
2200	2061977943	sg4i_00041910 Adenylate kinase (EC 2.7.4.3) [Thermophilic enrichment culture SG0.5JP960 (454-Illumina assembly v2)]	430586879	LLGVVLVEVPEEELVR	N14		1576820		1992880		296923
2203	2061977955	sg4i_00042030 5-carboxy-2-oxohept-3-enedioate decarboxylase HpaG2 subunit (EC 4.1.1.68) [Thermophilic enrichment culture SG0.5JP960 (454-Illumina assembly v2)]	430732585	DTFLPLGPFLVVEEVEDPQNLWLR	N14		595405	814676	201557
2203	2061977955	sg4i_00042030 5-carboxy-2-oxohept-3-enedioate decarboxylase HpaG2 subunit (EC 4.1.1.68) [Thermophilic enrichment culture SG0.5JP960 (454-Illumina assembly v2)]	430604875	GRDTFLPLGPFLVVEEVEDPQNLWLR	N14		1084830	763043	305525
2204	2061977958	sg4i_00042060 3-ketoacyl-CoA thiolase (EC 2.3.1.16) [Thermophilic enrichment culture SG0.5JP960 (454-Illumina assembly v2)]	430587783	LTAQLLSELSR	N14		4809330	4431690	4484490					111910
2204	2061977958	sg4i_00042060 3-ketoacyl-CoA thiolase (EC 2.3.1.16) [Thermophilic enrichment culture SG0.5JP960 (454-Illumina assembly v2)]	430607059	TNVNGGAIALGHPLGATGAK	N14		1913020	4100080	2472820
2205	2061977959	sg4i_00042070 Acyl-CoA dehydrogenases [Thermophilic enrichment culture SG0.5JP960 (454-Illumina assembly v2)]	430807453	TFVEKEVLPLLER	N14					576690
2210	2061977974	sg4i_00042220 Enterochelin esterase and related enzymes [Thermophilic enrichment culture SG0.5JP960 (454-Illumina assembly v2)]	430642290	ALPVLYLR	N14		850126			2633530	3429080	4157390	199193	156780	235677
2210	2061977974	sg4i_00042220 Enterochelin esterase and related enzymes [Thermophilic enrichment culture SG0.5JP960 (454-Illumina assembly v2)]	430640603	APQILDNLTAR	N14			819246	1299260	1459560	1927570	1602750		166809
2210	2061977974	sg4i_00042220 Enterochelin esterase and related enzymes [Thermophilic enrichment culture SG0.5JP960 (454-Illumina assembly v2)]	430855095	AVNHTLELLR	N14						495163
2210	2061977974	sg4i_00042220 Enterochelin esterase and related enzymes [Thermophilic enrichment culture SG0.5JP960 (454-Illumina assembly v2)]	430641568	GKVETLTYR	N14							294275
2210	2061977974	sg4i_00042220 Enterochelin esterase and related enzymes [Thermophilic enrichment culture SG0.5JP960 (454-Illumina assembly v2)]	430634240	LYTGNVIDPAYNATVR	N14					1717840	1572030	1249510
2210	2061977974	sg4i_00042220 Enterochelin esterase and related enzymes [Thermophilic enrichment culture SG0.5JP960 (454-Illumina assembly v2)]	430651882	TGADGSASDWVDLAR	N14							419861
28580	2061977978	sg4i_00042260 formyltetrahydrofolate deformylase (EC 3.5.1.10) [Thermophilic enrichment culture SG0.5JP960 (454-Illumina assembly v2)]	430973376	LTHELGLEFR	N14		972919				5998950	5234990	231194		334114
2217	2061978005	sg4i_00042530 protease FtsH subunit HflK [Thermophilic enrichment culture SG0.5JP960 (454-Illumina assembly v2)]	430615513	DVAAAAIDQR	N14		957571	1033100		503153	447851	503026			658147
2217	2061978005	sg4i_00042530 protease FtsH subunit HflK [Thermophilic enrichment culture SG0.5JP960 (454-Illumina assembly v2)]	430973407	TVKEVAESAMR	N14	Plus1Oxy:10							6724460	5676380	6303430
2218	2061978006	sg4i_00042540 protease FtsH subunit HflC [Thermophilic enrichment culture SG0.5JP960 (454-Illumina assembly v2)]	430739791	ILDLDTTPQELFSSDQNK	N14								248972
2221	2061978009	sg4i_00042570 phosphatidylserine decarboxylase precursor-related protein [Thermophilic enrichment culture SG0.5JP960 (454-Illumina assembly v2)]	430911990	EGLVIAPADGR	N14		1005810	2118610	1343880				408639	811712	332247
2249	2061978068	sg4i_00043160 Phosphomannomutase [Thermophilic enrichment culture SG0.5JP960 (454-Illumina assembly v2)]	430735612	LSELVDVEALK	N14					454225
2267	2061978101	sg4i_00043490 Dehydrogenases with different specificities (related to short-chain alcohol dehydrogenases) [Thermophilic enrichment culture SG0.5JP960 (454-Illumina assembly v2)]	430776472	LGPTIPALR	N14		1229910	694494	451343	224117
2268	2061978103	sg4i_00043510 Dehydrogenases with different specificities (related to short-chain alcohol dehydrogenases) [Thermophilic enrichment culture SG0.5JP960 (454-Illumina assembly v2)]	430882326	LRPDWVQGEGPHR	N14						4643400
2268	2061978103	sg4i_00043510 Dehydrogenases with different specificities (related to short-chain alcohol dehydrogenases) [Thermophilic enrichment culture SG0.5JP960 (454-Illumina assembly v2)]	430766621	WLEGMVALVTGAGR	N14		171645		564823
2273	2061978114	sg4i_00043620 Monoamine oxidase [Thermophilic enrichment culture SG0.5JP960 (454-Illumina assembly v2)]	430815394	VPEAHGLFLDGR	N14			1698530
2274	2061978115	sg4i_00043630 Bacterioferritin (cytochrome b1) [Thermophilic enrichment culture SG0.5JP960 (454-Illumina assembly v2)]	430686209	AEEETIAR	N14							39153.5	477757	1171470
2274	2061978115	sg4i_00043630 Bacterioferritin (cytochrome b1) [Thermophilic enrichment culture SG0.5JP960 (454-Illumina assembly v2)]	430634671	AMLEEVLKAEEETIAR	N14	Plus1Oxy:2	763296			3615580	4271550	3277540		210936
2274	2061978115	sg4i_00043630 Bacterioferritin (cytochrome b1) [Thermophilic enrichment culture SG0.5JP960 (454-Illumina assembly v2)]	430733523	EFFEGEIPEELR	N14		17093100	22996000	25788800	2986480	2618140	2690690	7411130	5994170	7053630
2274	2061978115	sg4i_00043630 Bacterioferritin (cytochrome b1) [Thermophilic enrichment culture SG0.5JP960 (454-Illumina assembly v2)]	430780934	EVLKAEEETIAR	N14		439798
2274	2061978115	sg4i_00043630 Bacterioferritin (cytochrome b1) [Thermophilic enrichment culture SG0.5JP960 (454-Illumina assembly v2)]	430585804	GLNEDLAHEYQAIMMYTTYAAMTSGIHRPLLK	N14		5629850	6623510	5211860
2274	2061978115	sg4i_00043630 Bacterioferritin (cytochrome b1) [Thermophilic enrichment culture SG0.5JP960 (454-Illumina assembly v2)]	430624682	HAQFLANK	N14		38758800	51739400	31896600	4817610	4545760	4442280	7490920	6820130	9604650
2274	2061978115	sg4i_00043630 Bacterioferritin (cytochrome b1) [Thermophilic enrichment culture SG0.5JP960 (454-Illumina assembly v2)]	430682641	ITALGGLPTTK	N14		15117400	18224200	17019000	2933280	3578060	3381510	10512500	10901100	15144900
2274	2061978115	sg4i_00043630 Bacterioferritin (cytochrome b1) [Thermophilic enrichment culture SG0.5JP960 (454-Illumina assembly v2)]	430620083	ITALGGLPTTKPAPVK	N14		87617000	115506000	78633600	11081300	12899100	10575300	1873160	1952090
2274	2061978115	sg4i_00043630 Bacterioferritin (cytochrome b1) [Thermophilic enrichment culture SG0.5JP960 (454-Illumina assembly v2)]	430795605	LKAEEETIAR	N14		1826400	1723710	1412580
2274	2061978115	sg4i_00043630 Bacterioferritin (cytochrome b1) [Thermophilic enrichment culture SG0.5JP960 (454-Illumina assembly v2)]	430620180	LNEDLAHEYQAIMMYTTYAAMTSGIHRPLLK	N14				1783610
2274	2061978115	sg4i_00043630 Bacterioferritin (cytochrome b1) [Thermophilic enrichment culture SG0.5JP960 (454-Illumina assembly v2)]	430782848	MLEEVLKAEEETIAR	N14			1240530
2274	2061978115	sg4i_00043630 Bacterioferritin (cytochrome b1) [Thermophilic enrichment culture SG0.5JP960 (454-Illumina assembly v2)]	430585305	NQAEAFGDYGLVNDLEEIISDETR	N14		60969300	73018800	60155500	13312000	16524400	14606500	11521200	8783590	12185600
2274	2061978115	sg4i_00043630 Bacterioferritin (cytochrome b1) [Thermophilic enrichment culture SG0.5JP960 (454-Illumina assembly v2)]	430604783	RNQAEAFGDYGLVNDLEEIISDETR	N14		5621290	7512280	5747930	979471	1084170	802018	1197850	811869	2134200
2274	2061978115	sg4i_00043630 Bacterioferritin (cytochrome b1) [Thermophilic enrichment culture SG0.5JP960 (454-Illumina assembly v2)]	430843333	TALGGLPTTKPAPVK	N14			11271400	15300100
2274	2061978115	sg4i_00043630 Bacterioferritin (cytochrome b1) [Thermophilic enrichment culture SG0.5JP960 (454-Illumina assembly v2)]	430795998	VLKAEEETIAR	N14					363695
2276	2061978118	sg4i_00043660 3-hydroxyisobutyrate dehydrogenase and related beta-hydroxyacid dehydrogenases [Thermophilic enrichment culture SG0.5JP960 (454-Illumina assembly v2)]	430722658	DLGIAMGVLDGEK	N14			710982
2276	2061978118	sg4i_00043660 3-hydroxyisobutyrate dehydrogenase and related beta-hydroxyacid dehydrogenases [Thermophilic enrichment culture SG0.5JP960 (454-Illumina assembly v2)]	430767996	DLGIAMGVLDGEKAPSPLLR	N14		804778		581819
2276	2061978118	sg4i_00043660 3-hydroxyisobutyrate dehydrogenase and related beta-hydroxyacid dehydrogenases [Thermophilic enrichment culture SG0.5JP960 (454-Illumina assembly v2)]	430764767	EVYEMAK	N14										87297
2276	2061978118	sg4i_00043660 3-hydroxyisobutyrate dehydrogenase and related beta-hydroxyacid dehydrogenases [Thermophilic enrichment culture SG0.5JP960 (454-Illumina assembly v2)]	430865448	IGLGAMGYPMAGHLAR	N14								226742
2276	2061978118	sg4i_00043660 3-hydroxyisobutyrate dehydrogenase and related beta-hydroxyacid dehydrogenases [Thermophilic enrichment culture SG0.5JP960 (454-Illumina assembly v2)]	430767201	SNATENLIPQR	N14		1229160		1399990						283019
2276	2061978118	sg4i_00043660 3-hydroxyisobutyrate dehydrogenase and related beta-hydroxyacid dehydrogenases [Thermophilic enrichment culture SG0.5JP960 (454-Illumina assembly v2)]	354848224	TFALGLLVK	N14		4255060	919745	1718980
2277	2061978119	sg4i_00043670 Predicted ATPase [Thermophilic enrichment culture SG0.5JP960 (454-Illumina assembly v2)]	430780902	EANFLETIKEDLLGEK	N14		651234	752106	306135
2277	2061978119	sg4i_00043670 Predicted ATPase [Thermophilic enrichment culture SG0.5JP960 (454-Illumina assembly v2)]	430607430	QANFLVVLEEAHNFLEDK	N14		914677	741508	955390
2277	2061978119	sg4i_00043670 Predicted ATPase [Thermophilic enrichment culture SG0.5JP960 (454-Illumina assembly v2)]	430604730	VVILDLPSLGEAADFFTLR	N14			403600	324783
2301	2061978187	sg4i_00044350 Predicted nucleoside-diphosphate-sugar epimerases [Thermophilic enrichment culture SG0.5JP960 (454-Illumina assembly v2)]	430761639	VPASEIVALAR	N14		7567470	3198990	5622890	416683
2304	2061978209	sg4i_00044570 hypothetical protein [Thermophilic enrichment culture SG0.5JP960 (454-Illumina assembly v2)]	430723486	EVTVYDPSIGQYPPDGYK	N14		2007550	3957040
2304	2061978209	sg4i_00044570 hypothetical protein [Thermophilic enrichment culture SG0.5JP960 (454-Illumina assembly v2)]	430590078	LGADGIIIER	N14		31739600	34223100	20873700	772532	686219		11809300	11454100	15557500
2304	2061978209	sg4i_00044570 hypothetical protein [Thermophilic enrichment culture SG0.5JP960 (454-Illumina assembly v2)]	430704428	PLGTPHAELIQALR	N14									579225	583652
2304	2061978209	sg4i_00044570 hypothetical protein [Thermophilic enrichment culture SG0.5JP960 (454-Illumina assembly v2)]	430609007	STEGTIDTELTR	N14				1353210				1278240	1033690	882209
2304	2061978209	sg4i_00044570 hypothetical protein [Thermophilic enrichment culture SG0.5JP960 (454-Illumina assembly v2)]	430765952	STEGTIDTELTRDEMIIATAR	N14		8457010	10558500	7203180
2304	2061978209	sg4i_00044570 hypothetical protein [Thermophilic enrichment culture SG0.5JP960 (454-Illumina assembly v2)]	430611008	VERPLGTPHAELIQALR	N14								8082860	5622060	8227250
28622	2061978212	sg4i_00044600 Selenocysteine lyase [Thermophilic enrichment culture SG0.5JP960 (454-Illumina assembly v2)]	430674187	TAVAAIAALAR	N14							242603
2310	2061978216	sg4i_00044640 ATP phosphoribosyltransferase (homohexameric) (EC 2.4.2.17) [Thermophilic enrichment culture SG0.5JP960 (454-Illumina assembly v2)]	430721651	AQDIPEFVADGAADVGITGR	N14		1790180	1986570	622713		509051		336720	1579350	1458360
2310	2061978216	sg4i_00044640 ATP phosphoribosyltransferase (homohexameric) (EC 2.4.2.17) [Thermophilic enrichment culture SG0.5JP960 (454-Illumina assembly v2)]	430749037	EQGIDVDLVPVSGAAEIAPHLGVAEAIVDLVSTGSTLK	N14		399017
2310	2061978216	sg4i_00044640 ATP phosphoribosyltransferase (homohexameric) (EC 2.4.2.17) [Thermophilic enrichment culture SG0.5JP960 (454-Illumina assembly v2)]	430767307	EVATILESTALLVTRPGLLDDPER	N14		594950	685277
2316	2061978222	sg4i_00044700 histidinol-phosphate phosphatase (EC 3.1.3.15) [Thermophilic enrichment culture SG0.5JP960 (454-Illumina assembly v2)]	430907428	ADASPVTLADR	N14				862623	1980080	2079600	1687960
2316	2061978222	sg4i_00044700 histidinol-phosphate phosphatase (EC 3.1.3.15) [Thermophilic enrichment culture SG0.5JP960 (454-Illumina assembly v2)]	430733044	FPDDGILGEEFGELR	N14			783538
2316	2061978222	sg4i_00044700 histidinol-phosphate phosphatase (EC 3.1.3.15) [Thermophilic enrichment culture SG0.5JP960 (454-Illumina assembly v2)]	430831375	RDLLEFAVDIAWR	N14										215217
2321	2061978229	sg4i_00044770 Outer membrane protein and related peptidoglycan-associated (lipo)proteins [Thermophilic enrichment culture SG0.5JP960 (454-Illumina assembly v2)]	430686376	FETQTFGESR	N14								815787	797042	796901
2321	2061978229	sg4i_00044770 Outer membrane protein and related peptidoglycan-associated (lipo)proteins [Thermophilic enrichment culture SG0.5JP960 (454-Illumina assembly v2)]	430694538	QFLVGFGLDESR	N14								887849	558752	561081
2326	2061978237	sg4i_00044850 3-deoxy-D-manno-octulosonic-acid transferase [Thermophilic enrichment culture SG0.5JP960 (454-Illumina assembly v2)]	430863683	EAAELAAAGGGWEVQGADTLAEALLR	N14						244393
2330	2061978243	sg4i_00044910 ABC-type Fe3+ transport system, periplasmic component [Thermophilic enrichment culture SG0.5JP960 (454-Illumina assembly v2)]	430621399	DPEGYWFGLTK	N14		976611	1590790	1236640				1314930	1392940	858172
2330	2061978243	sg4i_00044910 ABC-type Fe3+ transport system, periplasmic component [Thermophilic enrichment culture SG0.5JP960 (454-Illumina assembly v2)]	430707199	FTELTGIEVK	N14		3948760	2259480	986635				974153	1624390	1120390
2330	2061978243	sg4i_00044910 ABC-type Fe3+ transport system, periplasmic component [Thermophilic enrichment culture SG0.5JP960 (454-Illumina assembly v2)]	430587095	GAHVNVSGAGVTR	N14			3476290
2330	2061978243	sg4i_00044910 ABC-type Fe3+ transport system, periplasmic component [Thermophilic enrichment culture SG0.5JP960 (454-Illumina assembly v2)]	430612768	GLLQPIDSEVLR	N14		8972000	9787160	9370280				6259770	5608170	5863800
2330	2061978243	sg4i_00044910 ABC-type Fe3+ transport system, periplasmic component [Thermophilic enrichment culture SG0.5JP960 (454-Illumina assembly v2)]	430819212	HYESDQQLFQR	N14			1377070	731168
2330	2061978243	sg4i_00044910 ABC-type Fe3+ transport system, periplasmic component [Thermophilic enrichment culture SG0.5JP960 (454-Illumina assembly v2)]	430587605	IFAEANHEYPVKPGVEASAVLR	N14		1268210
2330	2061978243	sg4i_00044910 ABC-type Fe3+ transport system, periplasmic component [Thermophilic enrichment culture SG0.5JP960 (454-Illumina assembly v2)]	430610428	IFDEVGWR	N14		1700850		4352530				4148360	4007370	5705690
2330	2061978243	sg4i_00044910 ABC-type Fe3+ transport system, periplasmic component [Thermophilic enrichment culture SG0.5JP960 (454-Illumina assembly v2)]	430683226	LIASSDPEER	N14		867670	2887160	1597660					235942
2330	2061978243	sg4i_00044910 ABC-type Fe3+ transport system, periplasmic component [Thermophilic enrichment culture SG0.5JP960 (454-Illumina assembly v2)]	430749170	LLEFLSSDEAQR	N14		5000030	3155570						2202940	2118010
2330	2061978243	sg4i_00044910 ABC-type Fe3+ transport system, periplasmic component [Thermophilic enrichment culture SG0.5JP960 (454-Illumina assembly v2)]	430605587	NMARPPSGSDTDQAK	N14				287750
2330	2061978243	sg4i_00044910 ABC-type Fe3+ transport system, periplasmic component [Thermophilic enrichment culture SG0.5JP960 (454-Illumina assembly v2)]	430793595	RVGEQLGVVFPEQDGR	N14		1025450		1534600
2330	2061978243	sg4i_00044910 ABC-type Fe3+ transport system, periplasmic component [Thermophilic enrichment culture SG0.5JP960 (454-Illumina assembly v2)]	430747896	SSENVYNQSLLASIIANEGEAK	N14				350676
2330	2061978243	sg4i_00044910 ABC-type Fe3+ transport system, periplasmic component [Thermophilic enrichment culture SG0.5JP960 (454-Illumina assembly v2)]	430683538	SYLDLADER	N14		5230140	2944890	2370600				2751170	2493390	3492500
2330	2061978243	sg4i_00044910 ABC-type Fe3+ transport system, periplasmic component [Thermophilic enrichment culture SG0.5JP960 (454-Illumina assembly v2)]	430755895	VVSASADELITR	N14		2810790	1871560	2255060					578012
2333	2061978246	sg4i_00044940 leucyl-tRNA synthetase (EC 6.1.1.4) [Thermophilic enrichment culture SG0.5JP960 (454-Illumina assembly v2)]	430605678	AEVEPLVVLLAPFAPHLAEELWER	N14		3529710	3674360	3632520
2348	2061978296	sg4i_00045440 ketol-acid reductoisomerase (EC 1.1.1.86) [Thermophilic enrichment culture SG0.5JP960 (454-Illumina assembly v2)]	301395589	DADINLIK	N14		2310450			463173	559012
2348	2061978296	sg4i_00045440 ketol-acid reductoisomerase (EC 1.1.1.86) [Thermophilic enrichment culture SG0.5JP960 (454-Illumina assembly v2)]	430794153	LNDSHPIEEVGAK	N14					8100730	10433000	21905100
2349	2061978299	sg4i_00045470 Dipeptidyl aminopeptidases/acylaminoacyl-peptidases [Thermophilic enrichment culture SG0.5JP960 (454-Illumina assembly v2)]	431102321	FILYPGEPHGFR	N14					980565	1573850	1413330
2349	2061978299	sg4i_00045470 Dipeptidyl aminopeptidases/acylaminoacyl-peptidases [Thermophilic enrichment culture SG0.5JP960 (454-Illumina assembly v2)]	430780487	YIVYSIDPHPVDADAR	N14								5729390	3513640	6733520
38704	2061978347	sg4i_00045950 Adenosylmethionine-8-amino-7-oxononanoate aminotransferase [Thermophilic enrichment culture SG0.5JP960 (454-Illumina assembly v2)]	430921561	YGIVPDMITFAK	N14			1474580	913962
2369	2061978359	sg4i_00046070 putative 2-aminoethylphosphonate ABC transport system, 1-aminoethylphosphonate-binding protein component [Thermophilic enrichment culture SG0.5JP960 (454-Illumina assembly v2)]	430906121	DSTGVITAR	N14								2783310	2123150	3714590
2369	2061978359	sg4i_00046070 putative 2-aminoethylphosphonate ABC transport system, 1-aminoethylphosphonate-binding protein component [Thermophilic enrichment culture SG0.5JP960 (454-Illumina assembly v2)]	430760116	LAGIALDMR	N14		1019350		2551180				1671620	1634470	623744
2392	2061978407	sg4i_00046550 tol-pal system protein YbgF [Thermophilic enrichment culture SG0.5JP960 (454-Illumina assembly v2)]	430686956	EQIAAMQAR	N14	Plus1Oxy:6						341008	644185	477058	546973
2392	2061978407	sg4i_00046550 tol-pal system protein YbgF [Thermophilic enrichment culture SG0.5JP960 (454-Illumina assembly v2)]	430681769	GELGNQLVQVEQQLIQIQELTGQSQQQLAILR	N14								575821		795673
2392	2061978407	sg4i_00046550 tol-pal system protein YbgF [Thermophilic enrichment culture SG0.5JP960 (454-Illumina assembly v2)]	431032120	NYDGALQALDR	N14								560081	637221	555356
2392	2061978407	sg4i_00046550 tol-pal system protein YbgF [Thermophilic enrichment culture SG0.5JP960 (454-Illumina assembly v2)]	430697332	VLVQQNR	N14		2633960	5461970	2013110	176010	121306	71224	4058100	3748910	4039530
2392	2061978407	sg4i_00046550 tol-pal system protein YbgF [Thermophilic enrichment culture SG0.5JP960 (454-Illumina assembly v2)]	430586727	VRGELGNQLVQVEQQLIQIQELTGQSQQQLAILR	N14		969734
2393	2061978408	sg4i_00046560 peptidoglycan-associated lipoprotein [Thermophilic enrichment culture SG0.5JP960 (454-Illumina assembly v2)]	430626161	EYLVGFGLDPSR	N14		1000370	2128860	2935770				546728	517853	476016
2393	2061978408	sg4i_00046560 peptidoglycan-associated lipoprotein [Thermophilic enrichment culture SG0.5JP960 (454-Illumina assembly v2)]	430588126	ITGGGDNLVLPR	N14		7898890	8040110	8423220	935279	1225910		925813	806118	1039260
2393	2061978408	sg4i_00046560 peptidoglycan-associated lipoprotein [Thermophilic enrichment culture SG0.5JP960 (454-Illumina assembly v2)]	430589569	NILVEMVHFDFDR	N14		7465500	4842560	3101080
2393	2061978408	sg4i_00046560 peptidoglycan-associated lipoprotein [Thermophilic enrichment culture SG0.5JP960 (454-Illumina assembly v2)]	430625938	SDIRPDAQAILQR	N14		16752600	18760300	16339500	313399					666276
2394	2061978409	sg4i_00046570 Periplasmic component of the Tol biopolymer transport system [Thermophilic enrichment culture SG0.5JP960 (454-Illumina assembly v2)]	430681587	DGGDELVVVDSDGENLER	N14								515783	555533	812988
2394	2061978409	sg4i_00046570 Periplasmic component of the Tol biopolymer transport system [Thermophilic enrichment culture SG0.5JP960 (454-Illumina assembly v2)]	430683733	FVIAEVPEALK	N14				1572800				2868960	3276720	3286200
2394	2061978409	sg4i_00046570 Periplasmic component of the Tol biopolymer transport system [Thermophilic enrichment culture SG0.5JP960 (454-Illumina assembly v2)]	430833105	LALHDVPFGTLK	N14		1926820	2413830	2200330				6284490	5361490	7963410
2394	2061978409	sg4i_00046570 Periplasmic component of the Tol biopolymer transport system [Thermophilic enrichment culture SG0.5JP960 (454-Illumina assembly v2)]	430625105	SSAVDISPTFSPDGR	N14								872292	599972	663867
2394	2061978409	sg4i_00046570 Periplasmic component of the Tol biopolymer transport system [Thermophilic enrichment culture SG0.5JP960 (454-Illumina assembly v2)]	430753803	TGAVSATPTYTPSGDR	N14										543989
2394	2061978409	sg4i_00046570 Periplasmic component of the Tol biopolymer transport system [Thermophilic enrichment culture SG0.5JP960 (454-Illumina assembly v2)]	431046675	VASAPVLVSPAWAPDGR	N14									380471	545694
2394	2061978409	sg4i_00046570 Periplasmic component of the Tol biopolymer transport system [Thermophilic enrichment culture SG0.5JP960 (454-Illumina assembly v2)]	430751954	VDGAWQIVER	N14					610594		403859
2394	2061978409	sg4i_00046570 Periplasmic component of the Tol biopolymer transport system [Thermophilic enrichment culture SG0.5JP960 (454-Illumina assembly v2)]	431060093	VPAWSPTLR	N14			1451120	1592900				2582960	1928410	3274300
2395	2061978410	sg4i_00046580 TonB family C-terminal domain [Thermophilic enrichment culture SG0.5JP960 (454-Illumina assembly v2)]	430828636	VGGEGLDIR	N14							159904
2397	2061978412	sg4i_00046600 Biopolymer transport proteins [Thermophilic enrichment culture SG0.5JP960 (454-Illumina assembly v2)]	430881278	GGVHGPGLTETQLHALR	N14		10996000	19277000	14178100
2397	2061978412	sg4i_00046600 Biopolymer transport proteins [Thermophilic enrichment culture SG0.5JP960 (454-Illumina assembly v2)]	430586219	LNAVSNELEGFASEFIGVLAR	N14		350657	737511	850795
2397	2061978412	sg4i_00046600 Biopolymer transport proteins [Thermophilic enrichment culture SG0.5JP960 (454-Illumina assembly v2)]	430839962	RSTERLHR	N14		2343660	4034070	4114050		381099
2397	2061978412	sg4i_00046600 Biopolymer transport proteins [Thermophilic enrichment culture SG0.5JP960 (454-Illumina assembly v2)]	430771679	SELQSGGAR	N14					100136
2397	2061978412	sg4i_00046600 Biopolymer transport proteins [Thermophilic enrichment culture SG0.5JP960 (454-Illumina assembly v2)]	430765461	SGLSFFSELQSGGAR	N14		811284						532325	586465	868658
2398	2061978413	sg4i_00046610 Nucleoside-diphosphate-sugar epimerases [Thermophilic enrichment culture SG0.5JP960 (454-Illumina assembly v2)]	430794055	EVPVQYAPERPGELR	N14				1622180
2398	2061978413	sg4i_00046610 Nucleoside-diphosphate-sugar epimerases [Thermophilic enrichment culture SG0.5JP960 (454-Illumina assembly v2)]	430853234	GGAGFIGSHVAEAYR	N14							1130490	3078580	1393090
2400	2061978418	sg4i_00046660 porphobilinogen synthase (EC 4.2.1.24) [Thermophilic enrichment culture SG0.5JP960 (454-Illumina assembly v2)]	430780260	QALSHAAAGADVVAPSDMMDGR	N14					361497
28650	2061978419	sg4i_00046670 ribosomal-protein-alanine acetyltransferase [Thermophilic enrichment culture SG0.5JP960 (454-Illumina assembly v2)]	430725367	SDADVLAAEVGGR	N14								728554	320368	762250
2402	2061978423	sg4i_00046710 (p)ppGpp synthetase, RelA/SpoT family [Thermophilic enrichment culture SG0.5JP960 (454-Illumina assembly v2)]	430734195	AEFGDEIANIVDGVTK	N14					375003		169374
2405	2061978428	sg4i_00046760 Tetratricopeptide repeat. [Thermophilic enrichment culture SG0.5JP960 (454-Illumina assembly v2)]	430726844	DPGDGSALLR	N14					897586
2405	2061978428	sg4i_00046760 Tetratricopeptide repeat. [Thermophilic enrichment culture SG0.5JP960 (454-Illumina assembly v2)]	430863995	HGYAVVGQLENAR	N14						645020
2406	2061978430	sg4i_00046780 nucleotide sugar dehydrogenase [Thermophilic enrichment culture SG0.5JP960 (454-Illumina assembly v2)]	430759127	VLEELYAPFVR	N14		1568370	1702090	1665350					689918	800255
2408	2061978432	sg4i_00046800 Nucleoside-diphosphate-sugar epimerases [Thermophilic enrichment culture SG0.5JP960 (454-Illumina assembly v2)]	430831482	AGVRPSLNDPIGYAR	N14		1855080
2408	2061978432	sg4i_00046800 Nucleoside-diphosphate-sugar epimerases [Thermophilic enrichment culture SG0.5JP960 (454-Illumina assembly v2)]	430585746	DYTWIEDIIDGVVAALER	N14		728259
2408	2061978432	sg4i_00046800 Nucleoside-diphosphate-sugar epimerases [Thermophilic enrichment culture SG0.5JP960 (454-Illumina assembly v2)]	430734952	LVDLIADALGVTPR	N14		148402		331761
2410	2061978435	sg4i_00046830 nucleotide sugar dehydrogenase [Thermophilic enrichment culture SG0.5JP960 (454-Illumina assembly v2)]	430724699	ALAEQVGAGR	N14			866501		1318780	1132590
2413	2061978438	sg4i_00046860 LSU ribosomal protein L28P [Thermophilic enrichment culture SG0.5JP960 (454-Illumina assembly v2)]	242610630	FGNNVSHANNK	N14				759494
2413	2061978438	sg4i_00046860 LSU ribosomal protein L28P [Thermophilic enrichment culture SG0.5JP960 (454-Illumina assembly v2)]	430626242	VHIVTEDGTR	N14					488376		294450
2414	2061978439	sg4i_00046870 hypothetical protein [Thermophilic enrichment culture SG0.5JP960 (454-Illumina assembly v2)]	430620366	LEAEYVLGQTFLEVR	N14		646544	2170490	2694210
2414	2061978439	sg4i_00046870 hypothetical protein [Thermophilic enrichment culture SG0.5JP960 (454-Illumina assembly v2)]	430746288	LGPELVSAGVAVQ	N14			1164710
2414	2061978439	sg4i_00046870 hypothetical protein [Thermophilic enrichment culture SG0.5JP960 (454-Illumina assembly v2)]	430586741	LGTQAFWILLPNQNPYLIK	N14		730359	689160	704733
2414	2061978439	sg4i_00046870 hypothetical protein [Thermophilic enrichment culture SG0.5JP960 (454-Illumina assembly v2)]	430735326	SGEVVALTGR	N14								235310	231159
38710	2061978440	sg4i_00046880 LSU ribosomal protein L17P [Thermophilic enrichment culture SG0.5JP960 (454-Illumina assembly v2)]	430872978	NLATSLFLHGR	N14		1476260	5173590	5507980			332814
2415	2061978441	sg4i_00046890 DNA-directed RNA polymerase, alpha subunit, bacterial and chloroplast-type [Thermophilic enrichment culture SG0.5JP960 (454-Illumina assembly v2)]	430752974	ASGAVEAEAGK	N14		675740		1483640
2415	2061978441	sg4i_00046890 DNA-directed RNA polymerase, alpha subunit, bacterial and chloroplast-type [Thermophilic enrichment culture SG0.5JP960 (454-Illumina assembly v2)]	430733911	DAIAYAAELAR	N14						516319	547419
2415	2061978441	sg4i_00046890 DNA-directed RNA polymerase, alpha subunit, bacterial and chloroplast-type [Thermophilic enrichment culture SG0.5JP960 (454-Illumina assembly v2)]	430595844	EGGGTTPPVPGAVR	N14		1225380	1759100	1828070
2415	2061978441	sg4i_00046890 DNA-directed RNA polymerase, alpha subunit, bacterial and chloroplast-type [Thermophilic enrichment culture SG0.5JP960 (454-Illumina assembly v2)]	430586412	ENIITLADLVQR	N14		12831900	12287700	19747800
2415	2061978441	sg4i_00046890 DNA-directed RNA polymerase, alpha subunit, bacterial and chloroplast-type [Thermophilic enrichment culture SG0.5JP960 (454-Illumina assembly v2)]	430611755	FREGGGTTPPVPGAVR	N14			3874450	3479140
2415	2061978441	sg4i_00046890 DNA-directed RNA polymerase, alpha subunit, bacterial and chloroplast-type [Thermophilic enrichment culture SG0.5JP960 (454-Illumina assembly v2)]	430592969	GAAVWAFR	N14		8586980	8605130	9461530			611274
2415	2061978441	sg4i_00046890 DNA-directed RNA polymerase, alpha subunit, bacterial and chloroplast-type [Thermophilic enrichment culture SG0.5JP960 (454-Illumina assembly v2)]	430605737	GFGQTLGNAIR	N14		5289720	7950890
2415	2061978441	sg4i_00046890 DNA-directed RNA polymerase, alpha subunit, bacterial and chloroplast-type [Thermophilic enrichment culture SG0.5JP960 (454-Illumina assembly v2)]	430831635	GFVPAEQHPVPK	N14		19229100	28333800	19028200	604410
2415	2061978441	sg4i_00046890 DNA-directed RNA polymerase, alpha subunit, bacterial and chloroplast-type [Thermophilic enrichment culture SG0.5JP960 (454-Illumina assembly v2)]	430842592	IINPDHHLFTLQDDR	N14		4830050	4587500
2415	2061978441	sg4i_00046890 DNA-directed RNA polymerase, alpha subunit, bacterial and chloroplast-type [Thermophilic enrichment culture SG0.5JP960 (454-Illumina assembly v2)]	430748863	NIEDLAELSVR	N14		5155760	4318800	3233160
2415	2061978441	sg4i_00046890 DNA-directed RNA polymerase, alpha subunit, bacterial and chloroplast-type [Thermophilic enrichment culture SG0.5JP960 (454-Illumina assembly v2)]	430833943	PAEQHPVPK	N14		871635	1235890		750825
2415	2061978441	sg4i_00046890 DNA-directed RNA polymerase, alpha subunit, bacterial and chloroplast-type [Thermophilic enrichment culture SG0.5JP960 (454-Illumina assembly v2)]	430612715	TAQFLITPLER	N14		23700000	25767600	24829500		516947	493825
43325	2061978442	sg4i_00046900 SSU ribosomal protein S4P [Thermophilic enrichment culture SG0.5JP960 (454-Illumina assembly v2)]	430754530	QPGVTGENLLVLLETR	N14		1011150	1772840	773131
43325	2061978442	sg4i_00046900 SSU ribosomal protein S4P [Thermophilic enrichment culture SG0.5JP960 (454-Illumina assembly v2)]	430806993	SRPATVSWVAVDEETR	N14		1422280
43325	2061978442	sg4i_00046900 SSU ribosomal protein S4P [Thermophilic enrichment culture SG0.5JP960 (454-Illumina assembly v2)]	430791929	WVAVDEETR	N14										1070960
2416	2061978443	sg4i_00046910 SSU ribosomal protein S11P [Thermophilic enrichment culture SG0.5JP960 (454-Illumina assembly v2)]	430762249	EVVNLGMK	N14		1444570	13017800	10060500		631205
2418	2061978446	sg4i_00046940 methionine aminopeptidase, type I (EC 3.4.11.18) [Thermophilic enrichment culture SG0.5JP960 (454-Illumina assembly v2)]	382046491	FVDEFIR	N14		2283930	2838510	2005520
43326	2061978449	sg4i_00046970 ribosomal protein L15, bacterial/organelle [Thermophilic enrichment culture SG0.5JP960 (454-Illumina assembly v2)]	430750456	DLDRLEEETITPEVLAQYR	N14		909232
43326	2061978449	sg4i_00046970 ribosomal protein L15, bacterial/organelle [Thermophilic enrichment culture SG0.5JP960 (454-Illumina assembly v2)]	430736055	SGGNTAPWFEGGQMPLQR	N14			1167430	729315				957854	817337	1131550
2421	2061978450	sg4i_00046980 LSU ribosomal protein L30P [Thermophilic enrichment culture SG0.5JP960 (454-Illumina assembly v2)]	430589973	SKNEATGAEPVR	N14			218888
2422	2061978451	sg4i_00046990 ribosomal protein S5, bacterial/organelle type [Thermophilic enrichment culture SG0.5JP960 (454-Illumina assembly v2)]	430765242	DMIEVPIVNGTIPHEVLGR	N14		760592	1665310
2422	2061978451	sg4i_00046990 ribosomal protein S5, bacterial/organelle type [Thermophilic enrichment culture SG0.5JP960 (454-Illumina assembly v2)]	430607509	NLGSNNPINVVR	N14		3738040	5149900	4856020					575235
2423	2061978452	sg4i_00047000 LSU ribosomal protein L18P [Thermophilic enrichment culture SG0.5JP960 (454-Illumina assembly v2)]	430794609	HMQGEVVDDVAR	N14		751556	1563990	1379630
2423	2061978452	sg4i_00047000 LSU ribosomal protein L18P [Thermophilic enrichment culture SG0.5JP960 (454-Illumina assembly v2)]	430596513	VAAFAEGAR	N14		5272550	5513770		1077300	426968	257032
2423	2061978452	sg4i_00047000 LSU ribosomal protein L18P [Thermophilic enrichment culture SG0.5JP960 (454-Illumina assembly v2)]	430593659	VIVGASTLSPELK	N14		3520420	4032420	3176000
2424	2061978453	sg4i_00047010 LSU ribosomal protein L6P [Thermophilic enrichment culture SG0.5JP960 (454-Illumina assembly v2)]	430630850	YQGEQVR	N14			713515	465921
43327	2061978454	sg4i_00047020 SSU ribosomal protein S8P [Thermophilic enrichment culture SG0.5JP960 (454-Illumina assembly v2)]	430736202	MMTDPIADMLSR	N14			644058	977570
2425	2061978456	sg4i_00047040 LSU ribosomal protein L5P [Thermophilic enrichment culture SG0.5JP960 (454-Illumina assembly v2)]	430726052	DSVVDELAR	N14								616023		640387
2425	2061978456	sg4i_00047040 LSU ribosomal protein L5P [Thermophilic enrichment culture SG0.5JP960 (454-Illumina assembly v2)]	430740734	EQMIFPEVDYDR	N14		1553090	2509870	3426090
2425	2061978456	sg4i_00047040 LSU ribosomal protein L5P [Thermophilic enrichment culture SG0.5JP960 (454-Illumina assembly v2)]	430883415	FGYRNPYQVPR	N14				33869500				20225600
2425	2061978456	sg4i_00047040 LSU ribosomal protein L5P [Thermophilic enrichment culture SG0.5JP960 (454-Illumina assembly v2)]	430712132	GETPVVVAGDGVSASEA	N14								1089860	1780540	1135840
2425	2061978456	sg4i_00047040 LSU ribosomal protein L5P [Thermophilic enrichment culture SG0.5JP960 (454-Illumina assembly v2)]	430769275	GMPIGAMVTLR	N14		1634040
2425	2061978456	sg4i_00047040 LSU ribosomal protein L5P [Thermophilic enrichment culture SG0.5JP960 (454-Illumina assembly v2)]	430752880	IVINVGLGEAPR	N14		2325100	1376250	1646530
2425	2061978456	sg4i_00047040 LSU ribosomal protein L5P [Thermophilic enrichment culture SG0.5JP960 (454-Illumina assembly v2)]	298917809	LINIAIPR	N14		31236600	26593000	21567300	2213900	1519070	2692030
2425	2061978456	sg4i_00047040 LSU ribosomal protein L5P [Thermophilic enrichment culture SG0.5JP960 (454-Illumina assembly v2)]	430733384	LLDSVVDELAR	N14		18583900	20662600	17282300			368583
2425	2061978456	sg4i_00047040 LSU ribosomal protein L5P [Thermophilic enrichment culture SG0.5JP960 (454-Illumina assembly v2)]	430790352	NPYQVPR	N14					369411
28655	2061978457	sg4i_00047050 LSU ribosomal protein L24P [Thermophilic enrichment culture SG0.5JP960 (454-Illumina assembly v2)]	430810048	ENRVVVEGVNLR	N14		846499
2426	2061978460	sg4i_00047080 LSU ribosomal protein L29P [Thermophilic enrichment culture SG0.5JP960 (454-Illumina assembly v2)]	430756944	AEAQEELFR	N14				1557750
2426	2061978460	sg4i_00047080 LSU ribosomal protein L29P [Thermophilic enrichment culture SG0.5JP960 (454-Illumina assembly v2)]	430753001	IAEAQEELFR	N14		4139650		6441420
2426	2061978460	sg4i_00047080 LSU ribosomal protein L29P [Thermophilic enrichment culture SG0.5JP960 (454-Illumina assembly v2)]	430628472	SATQPLENPSLLR	N14		1383490	1943030	1956900	2291720	2643800	246648
2428	2061978462	sg4i_00047100 SSU ribosomal protein S3P [Thermophilic enrichment culture SG0.5JP960 (454-Illumina assembly v2)]	430755679	AEGYLEGR	N14		1756340	2171700	1197080	502077	457943	519744
2428	2061978462	sg4i_00047100 SSU ribosomal protein S3P [Thermophilic enrichment culture SG0.5JP960 (454-Illumina assembly v2)]	430620033	RPELDAQLVADNIAHQLTQR	N14			1266930		532070		483338
2428	2061978462	sg4i_00047100 SSU ribosomal protein S3P [Thermophilic enrichment culture SG0.5JP960 (454-Illumina assembly v2)]	430587880	SEVSINVEEVKRPELDAQLVADNIAHQLTQR	N14			737048
2428	2061978462	sg4i_00047100 SSU ribosomal protein S3P [Thermophilic enrichment culture SG0.5JP960 (454-Illumina assembly v2)]	430823874	SHAAISEIEIER	N14								2798720	3927530	3973100
2431	2061978465	sg4i_00047130 LSU ribosomal protein L2P [Thermophilic enrichment culture SG0.5JP960 (454-Illumina assembly v2)]	430794096	GVAMNPIDHPLGGGEGK	N14		433238	662470
2431	2061978465	sg4i_00047130 LSU ribosomal protein L2P [Thermophilic enrichment culture SG0.5JP960 (454-Illumina assembly v2)]	430603071	SAGAGAQVVAK	N14			1645450			215430	804999		304123
2431	2061978465	sg4i_00047130 LSU ribosomal protein L2P [Thermophilic enrichment culture SG0.5JP960 (454-Illumina assembly v2)]	430852890	VGNALPLGEIPLGTVVHAVELKPGK	N14		1608440	3033330	2936000
2432	2061978467	sg4i_00047150 Ribosomal protein L4 [Thermophilic enrichment culture SG0.5JP960 (454-Illumina assembly v2)]	430733213	AQDEAVILVEGLDFEAPK	N14				816375
2432	2061978467	sg4i_00047150 Ribosomal protein L4 [Thermophilic enrichment culture SG0.5JP960 (454-Illumina assembly v2)]	430766717	ELPEVLFDGVVHEPAMWQTVK	N14		1899920	4419650	2929730
2432	2061978467	sg4i_00047150 Ribosomal protein L4 [Thermophilic enrichment culture SG0.5JP960 (454-Illumina assembly v2)]	430605133	NIPGVQVVPFGQESAYNVLWADTLIIEASALER	N14			365435
2433	2061978468	sg4i_00047160 LSU ribosomal protein L3P [Thermophilic enrichment culture SG0.5JP960 (454-Illumina assembly v2)]	430767109	NPGTLGPGTNPSR	N14										4942280
2434	2061978469	sg4i_00047170 SSU ribosomal protein S10P [Thermophilic enrichment culture SG0.5JP960 (454-Illumina assembly v2)]	430766421	DHAVIDQTAADIVR	N14								429547	294909
2434	2061978469	sg4i_00047170 SSU ribosomal protein S10P [Thermophilic enrichment culture SG0.5JP960 (454-Illumina assembly v2)]	430624754	VIDIIDSRPQTIDALTK	N14		1871680	4196780
2435	2061978472	sg4i_00047200 Outer membrane protein [Thermophilic enrichment culture SG0.5JP960 (454-Illumina assembly v2)]	430585760	AAALSLLEEVLSAYTALAEAQGQEAVLLK	N14		1374340	1786480	2580910
2435	2061978472	sg4i_00047200 Outer membrane protein [Thermophilic enrichment culture SG0.5JP960 (454-Illumina assembly v2)]	430590884	ADPSTLILPLTQAEHALALAEVQAK	N14			646228	983410
2435	2061978472	sg4i_00047200 Outer membrane protein [Thermophilic enrichment culture SG0.5JP960 (454-Illumina assembly v2)]	422620446	YLAVAQAK	N14			1600430	759612	439798	175503	418248
28657	2061978475	sg4i_00047230 ABC-type antimicrobial peptide transport system, permease component [Thermophilic enrichment culture SG0.5JP960 (454-Illumina assembly v2)]	430767027	VNTIYLQGASR	N14									218702
2439	2061978478	sg4i_00047260 Outer membrane lipoprotein-sorting protein [Thermophilic enrichment culture SG0.5JP960 (454-Illumina assembly v2)]	430750570	IQGPGGEEELLAR	N14			2702890	1730430
2464	2061978545	sg4i_00047930 Uncharacterized conserved protein [Thermophilic enrichment culture SG0.5JP960 (454-Illumina assembly v2)]	430743644	NIGDVSGLDAAK	N14			1081190	1543320
2469	2061978554	sg4i_00048020 endo-1,4-beta-xylanase (glycosyl hydrolase family 10) (EC 3.2.1.8) [Thermophilic enrichment culture SG0.5JP960 (454-Illumina assembly v2)]	430947735	PAYFALK	N14						503650
2479	2061978581	sg4i_00048290 molybdopterin molybdochelatase [Thermophilic enrichment culture SG0.5JP960 (454-Illumina assembly v2)]	431044229	IMTGAPLPEGA	N14								886715	539067	1215750
2493	2061978608	sg4i_00048560 ATP-dependent Clp protease proteolytic subunit ClpP (EC 3.4.21.92) [Thermophilic enrichment culture SG0.5JP960 (454-Illumina assembly v2)]	430589929	FMTPEEAKEYGIIDEIMASTK	N14			1345840	1050470
2493	2061978608	sg4i_00048560 ATP-dependent Clp protease proteolytic subunit ClpP (EC 3.4.21.92) [Thermophilic enrichment culture SG0.5JP960 (454-Illumina assembly v2)]	430872304	YALPNATIHMHPASGGAQGAAADVEQQAR	N14						2096660
2518	2061978651	sg4i_00048990 glutamine synthetase, type I [Thermophilic enrichment culture SG0.5JP960 (454-Illumina assembly v2)]	430587177	ALGYDFMTGPELEFFLFK	N14			519654
2518	2061978651	sg4i_00048990 glutamine synthetase, type I [Thermophilic enrichment culture SG0.5JP960 (454-Illumina assembly v2)]	430766297	ELEPPDPVEENLYLFDEHMLAK	N14		2879310	3826140	3396440
2518	2061978651	sg4i_00048990 glutamine synthetase, type I [Thermophilic enrichment culture SG0.5JP960 (454-Illumina assembly v2)]	430625332	IAESDMLLVPDLETFR	N14		1221630	693332	1179420
2520	2061978653	sg4i_00049010 conserved hypothetical protein TIGR00103 [Thermophilic enrichment culture SG0.5JP960 (454-Illumina assembly v2)]	430605001	IDPEVVDPEDVETLEDLVVAAVNEATTK	N14		1272480	1269340	1236890
28694	2061978658	sg4i_00049060 nucleoside diphosphate kinase (EC 2.7.4.6) [Thermophilic enrichment culture SG0.5JP960 (454-Illumina assembly v2)]	430772650	GLIGEVITR	N14		4133310	1375820	1052480	882275	568274	588419
2524	2061978662	sg4i_00049100 hypothetical protein [Thermophilic enrichment culture SG0.5JP960 (454-Illumina assembly v2)]	430734601	QNPEEEIDVQPNEAK	N14					4234830
38728	2061978672	sg4i_00049200 dTDP-glucose 4,6-dehydratase (EC 4.2.1.46) [Thermophilic enrichment culture SG0.5JP960 (454-Illumina assembly v2)]	438137650	TNLEVVER	N14								594329
2542	2061978699	sg4i_00049470 Iron-regulated ABC transporter permease protein SufD [Thermophilic enrichment culture SG0.5JP960 (454-Illumina assembly v2)]	430613820	AHLADVLSR	N14		2202800	1631850
2542	2061978699	sg4i_00049470 Iron-regulated ABC transporter permease protein SufD [Thermophilic enrichment culture SG0.5JP960 (454-Illumina assembly v2)]	430601800	AVFSGLIR	N14		10268200	8635040	8925620	5824590	5782990	5803590		774683	550094
2542	2061978699	sg4i_00049470 Iron-regulated ABC transporter permease protein SufD [Thermophilic enrichment culture SG0.5JP960 (454-Illumina assembly v2)]	430722840	DSGLNDLVVNLGGAYAR	N14		465563	1601410	1181750
2542	2061978699	sg4i_00049470 Iron-regulated ABC transporter permease protein SufD [Thermophilic enrichment culture SG0.5JP960 (454-Illumina assembly v2)]	430608979	GLAQELLVK	N14								1999660	1740750	2666760
2542	2061978699	sg4i_00049470 Iron-regulated ABC transporter permease protein SufD [Thermophilic enrichment culture SG0.5JP960 (454-Illumina assembly v2)]	430780011	SEVASELVGPGAESEMLGLYFGHGR	N14		1894270	2138200
2542	2061978699	sg4i_00049470 Iron-regulated ABC transporter permease protein SufD [Thermophilic enrichment culture SG0.5JP960 (454-Illumina assembly v2)]	430596772	SLLFLEDNAK	N14		3822310	3487770	1260810		550909
2542	2061978699	sg4i_00049470 Iron-regulated ABC transporter permease protein SufD [Thermophilic enrichment culture SG0.5JP960 (454-Illumina assembly v2)]	430588254	VDSIPQLEIGANDVR	N14			1720950	2339990
2548	2061978710	sg4i_00049580 branched chain amino acid aminotransferase apoenzyme (EC 2.6.1.42) [Thermophilic enrichment culture SG0.5JP960 (454-Illumina assembly v2)]	430588947	LDETFLLESLLELIR	N14			455796	345119	130298	87516	174111	123248		94982
2548	2061978710	sg4i_00049580 branched chain amino acid aminotransferase apoenzyme (EC 2.6.1.42) [Thermophilic enrichment culture SG0.5JP960 (454-Illumina assembly v2)]	430921183	LYDTLTGIQFGR	N14										406773
47450	2061978723	sg4i_00049710 Predicted xylanase/chitin deacetylase [Thermophilic enrichment culture SG0.5JP960 (454-Illumina assembly v2)]	431077719	GIDVLNHTVSHP	N14						2320460			326165
2567	2061978755	sg4i_00050030 ABC-type proline/glycine betaine transport systems, periplasmic components [Thermophilic enrichment culture SG0.5JP960 (454-Illumina assembly v2)]	430696125	FVDLGPNLEGTK	N14								1716340	1967230	1477780
2567	2061978755	sg4i_00050030 ABC-type proline/glycine betaine transport systems, periplasmic components [Thermophilic enrichment culture SG0.5JP960 (454-Illumina assembly v2)]	431055466	GLDQDHPDAYQFLDR	N14										498428
2567	2061978755	sg4i_00050030 ABC-type proline/glycine betaine transport systems, periplasmic components [Thermophilic enrichment culture SG0.5JP960 (454-Illumina assembly v2)]	430667237	IGLVVPAYWDAQSIEDLLKPEFADAVER	N14								3592870	2681940	7131080
2567	2061978755	sg4i_00050030 ABC-type proline/glycine betaine transport systems, periplasmic components [Thermophilic enrichment culture SG0.5JP960 (454-Illumina assembly v2)]	430702862	PIIVTGWTPHWK	N14								746995	782367	1280940
2567	2061978755	sg4i_00050030 ABC-type proline/glycine betaine transport systems, periplasmic components [Thermophilic enrichment culture SG0.5JP960 (454-Illumina assembly v2)]	431090716	SYYEKFEGK	N14					519198		819013	654288		401793
2582	2061978785	sg4i_00050330 CRISPR-associated protein, Cse1 family [Thermophilic enrichment culture SG0.5JP960 (454-Illumina assembly v2)]	430606565	NLLETLLLNLVPYGPEGDAPIWEEPPLR	N14			498420	248614
2586	2061978801	sg4i_00050490 Pyruvate/2-oxoglutarate dehydrogenase complex, dihydrolipoamide dehydrogenase (E3) component, and related enzymes [Thermophilic enrichment culture SG0.5JP960 (454-Illumina assembly v2)]	430682426	AMHPHPTLSEAIAEAALAALGR	N14	Plus1Oxy:2							72509	175429	386888
2586	2061978801	sg4i_00050490 Pyruvate/2-oxoglutarate dehydrogenase complex, dihydrolipoamide dehydrogenase (E3) component, and related enzymes [Thermophilic enrichment culture SG0.5JP960 (454-Illumina assembly v2)]	431113422	IAEAALAALGR	N14			2091260
2593	2061978824	sg4i_00050720 Uncharacterized NAD(FAD)-dependent dehydrogenases [Thermophilic enrichment culture SG0.5JP960 (454-Illumina assembly v2)]	430594838	LTEIAGAGR	N14				3997200	560679		469356	928660	420845	844680
38738	2061978847	sg4i_00050950 pantothenate synthetase (EC 6.3.2.1) [Thermophilic enrichment culture SG0.5JP960 (454-Illumina assembly v2)]	430911774	FSTAVEVGGV	N14					496296				319544
2615	2061978867	sg4i_00051150 FeS assembly ATPase SufC [Thermophilic enrichment culture SG0.5JP960 (454-Illumina assembly v2)]	430721420	LEPEFAVLDETDSGLDIDALR	N14								166947
2615	2061978867	sg4i_00051150 FeS assembly ATPase SufC [Thermophilic enrichment culture SG0.5JP960 (454-Illumina assembly v2)]	430626725	MDESFASR	N14				444175
2615	2061978867	sg4i_00051150 FeS assembly ATPase SufC [Thermophilic enrichment culture SG0.5JP960 (454-Illumina assembly v2)]	430594954	STLAYVIAGHPNYEVYEGR	N14			1397140
2616	2061978868	sg4i_00051160 Iron-regulated ABC transporter membrane component SufB [Thermophilic enrichment culture SG0.5JP960 (454-Illumina assembly v2)]	430974350	YGFRDPEQYVFK	N14		705229		969540
2617	2061978869	sg4i_00051170 Iron-regulated ABC transporter permease protein SufD [Thermophilic enrichment culture SG0.5JP960 (454-Illumina assembly v2)]	430780164	EAVEELSHLLGEPDWLR	N14		1077150	1709780	396197
2617	2061978869	sg4i_00051170 Iron-regulated ABC transporter permease protein SufD [Thermophilic enrichment culture SG0.5JP960 (454-Illumina assembly v2)]	430864122	RLPINEVLPFADLRDR	N14								93317
2617	2061978869	sg4i_00051170 Iron-regulated ABC transporter permease protein SufD [Thermophilic enrichment culture SG0.5JP960 (454-Illumina assembly v2)]	430800482	SLWNFTTQR	N14				950783
2617	2061978869	sg4i_00051170 Iron-regulated ABC transporter permease protein SufD [Thermophilic enrichment culture SG0.5JP960 (454-Illumina assembly v2)]	430592795	VPVTEVQETVR	N14		742251	1446590	952242
2617	2061978869	sg4i_00051170 Iron-regulated ABC transporter permease protein SufD [Thermophilic enrichment culture SG0.5JP960 (454-Illumina assembly v2)]	430588635	VSSPDALPQALFEILGDAALR	N14		179844	511059
2651	2061978932	sg4i_00051800 Pyruvate/2-oxoglutarate dehydrogenase complex, dehydrogenase (E1) component, eukaryotic type, beta subunit [Thermophilic enrichment culture SG0.5JP960 (454-Illumina assembly v2)]	430881664	DRNPVVIFGHK	N14					939400	1032710
2651	2061978932	sg4i_00051800 Pyruvate/2-oxoglutarate dehydrogenase complex, dehydrogenase (E1) component, eukaryotic type, beta subunit [Thermophilic enrichment culture SG0.5JP960 (454-Illumina assembly v2)]	430585816	GIAFAIAEAIDQEMSGNPK	N14		2845860	2798750	2473120
2651	2061978932	sg4i_00051800 Pyruvate/2-oxoglutarate dehydrogenase complex, dehydrogenase (E1) component, eukaryotic type, beta subunit [Thermophilic enrichment culture SG0.5JP960 (454-Illumina assembly v2)]	430629443	GLTLTALR	N14		28611900	28871700	25677200	1910440	1824060	1960550
2651	2061978932	sg4i_00051800 Pyruvate/2-oxoglutarate dehydrogenase complex, dehydrogenase (E1) component, eukaryotic type, beta subunit [Thermophilic enrichment culture SG0.5JP960 (454-Illumina assembly v2)]	430586492	LAQDGIDAEVIDVR	N14		2673820	7344080	2261900			276222
2651	2061978932	sg4i_00051800 Pyruvate/2-oxoglutarate dehydrogenase complex, dehydrogenase (E1) component, eukaryotic type, beta subunit [Thermophilic enrichment culture SG0.5JP960 (454-Illumina assembly v2)]	430586042	LAVPDVPIPFSEPLESAVIPSVDR	N14		12365600	15616900	13643200	1214030	848187	1071190
2651	2061978932	sg4i_00051800 Pyruvate/2-oxoglutarate dehydrogenase complex, dehydrogenase (E1) component, eukaryotic type, beta subunit [Thermophilic enrichment culture SG0.5JP960 (454-Illumina assembly v2)]	430589143	LLTGLPFLPFEGEEETVPEEPYTIPFGQAAVR	N14		1047980	1974500	1376540
2651	2061978932	sg4i_00051800 Pyruvate/2-oxoglutarate dehydrogenase complex, dehydrogenase (E1) component, eukaryotic type, beta subunit [Thermophilic enrichment culture SG0.5JP960 (454-Illumina assembly v2)]	430588114	TLVPLDADTLVASAR	N14							502350
2651	2061978932	sg4i_00051800 Pyruvate/2-oxoglutarate dehydrogenase complex, dehydrogenase (E1) component, eukaryotic type, beta subunit [Thermophilic enrichment culture SG0.5JP960 (454-Illumina assembly v2)]	417037491	VVVPSTAYDAK	N14		13760300	20577700	13670800	679676	810902	641768
2652	2061978933	sg4i_00051810 Pyruvate/2-oxoglutarate dehydrogenase complex, dehydrogenase (E1) component, eukaryotic type, alpha subunit [Thermophilic enrichment culture SG0.5JP960 (454-Illumina assembly v2)]	430721194	DAAQAMTFAEESPLPEQR	N14		1383130	2857670	751154
2652	2061978933	sg4i_00051810 Pyruvate/2-oxoglutarate dehydrogenase complex, dehydrogenase (E1) component, eukaryotic type, alpha subunit [Thermophilic enrichment culture SG0.5JP960 (454-Illumina assembly v2)]	430738411	DFEEVIAAR	N14		6118140	3326440	3076810	536593	402770
2652	2061978933	sg4i_00051810 Pyruvate/2-oxoglutarate dehydrogenase complex, dehydrogenase (E1) component, eukaryotic type, alpha subunit [Thermophilic enrichment culture SG0.5JP960 (454-Illumina assembly v2)]	430799878	GHFEGDGEDYR	N14								329242
2652	2061978933	sg4i_00051810 Pyruvate/2-oxoglutarate dehydrogenase complex, dehydrogenase (E1) component, eukaryotic type, alpha subunit [Thermophilic enrichment culture SG0.5JP960 (454-Illumina assembly v2)]	430623281	MWKPEPALADLR	N14		17262200	8882280	5461610
2652	2061978933	sg4i_00051810 Pyruvate/2-oxoglutarate dehydrogenase complex, dehydrogenase (E1) component, eukaryotic type, alpha subunit [Thermophilic enrichment culture SG0.5JP960 (454-Illumina assembly v2)]	430784701	TPNFNMAAGPIR	N14		2913360	3419210	809205				392614	690463
28758	2061978982	sg4i_00052300 diguanylate cyclase (GGDEF) domain [Thermophilic enrichment culture SG0.5JP960 (454-Illumina assembly v2)]	430733580	ILPVGTVDEVLTLVNR	N14		310894	572405	324070
2672	2061978993	sg4i_00052410 carbon monoxide dehydrogenase, large subunit apoprotein [Thermophilic enrichment culture SG0.5JP960 (454-Illumina assembly v2)]	430587449	DLEAAGLAWMPTLMSDR	N14			885295	652563
2672	2061978993	sg4i_00052410 carbon monoxide dehydrogenase, large subunit apoprotein [Thermophilic enrichment culture SG0.5JP960 (454-Illumina assembly v2)]	430769097	LPGMLYLDILR	N14			808716
2728	2061979131	sg4i_00053790 Bacterial nucleoid DNA-binding protein [Thermophilic enrichment culture SG0.5JP960 (454-Illumina assembly v2)]	430661412	DVETVLNGFLGEVTAA	N14		2852330	1739140	1610120			342080
2728	2061979131	sg4i_00053790 Bacterial nucleoid DNA-binding protein [Thermophilic enrichment culture SG0.5JP960 (454-Illumina assembly v2)]	430593381	DVETVLNGFLGEVTAALAK	N14		34969800	35541500	35111300	13731700	13756700	13537300	44979
2728	2061979131	sg4i_00053790 Bacterial nucleoid DNA-binding protein [Thermophilic enrichment culture SG0.5JP960 (454-Illumina assembly v2)]	430729279	GEVTAALAK	N14			1079370	1253310	11697900	17172900	11372700	12529900	14155300	15323700
2728	2061979131	sg4i_00053790 Bacterial nucleoid DNA-binding protein [Thermophilic enrichment culture SG0.5JP960 (454-Illumina assembly v2)]	430585291	KDVETVLNGFLGEVTAALAK	N14		5715490	4793260	4372950	4242540	3936800	3514040
2736	2061979141	sg4i_00053890 Uncharacterized protein, involved in the regulation of septum location [Thermophilic enrichment culture SG0.5JP960 (454-Illumina assembly v2)]	430714263	AAQAEEAESVIEEGA	N14					544845	554900
2736	2061979141	sg4i_00053890 Uncharacterized protein, involved in the regulation of septum location [Thermophilic enrichment culture SG0.5JP960 (454-Illumina assembly v2)]	430799232	DIAHPISQATR	N14					627553	940273	417829
38754	2061979142	sg4i_00053900 endoribonuclease L-PSP [Thermophilic enrichment culture SG0.5JP960 (454-Illumina assembly v2)]	431055420	DMNDFAAMNEEYAAFFGGHAPAR	N14	Plus1Oxy:2,Plus1Oxy:8								1042620	896029
38754	2061979142	sg4i_00053900 endoribonuclease L-PSP [Thermophilic enrichment culture SG0.5JP960 (454-Illumina assembly v2)]	430684324	DVLVEIEMIAALAK	N14	Plus1Oxy:8									64580
38754	2061979142	sg4i_00053900 endoribonuclease L-PSP [Thermophilic enrichment culture SG0.5JP960 (454-Illumina assembly v2)]	431106716	YAAFFGGHAPAR	N14			2903450
2737	2061979143	sg4i_00053910 pur operon repressor, Bacillus subtilis type [Thermophilic enrichment culture SG0.5JP960 (454-Illumina assembly v2)]	430635006	ELGELVTVAGAAGGVK	N14			2801450
2743	2061979154	sg4i_00054020 HD superfamily phosphohydrolases [Thermophilic enrichment culture SG0.5JP960 (454-Illumina assembly v2)]	430766396	FGFLLDPLPR	N14		546976	594858				141143		186365	197503
2743	2061979154	sg4i_00054020 HD superfamily phosphohydrolases [Thermophilic enrichment culture SG0.5JP960 (454-Illumina assembly v2)]	430594832	LDVDDFLR	N14								674583	328869	691475
2748	2061979162	sg4i_00054100 Uncharacterized protein conserved in bacteria [Thermophilic enrichment culture SG0.5JP960 (454-Illumina assembly v2)]	430640708	LSNALIAEGIR	N14		1283100	3057280	1303790	1303110	1981950	1691810	514133		743555
2748	2061979162	sg4i_00054100 Uncharacterized protein conserved in bacteria [Thermophilic enrichment culture SG0.5JP960 (454-Illumina assembly v2)]	430670275	VDDVIEIIR	N14							663642
2753	2061979167	sg4i_00054150 Transcriptional regulator [Thermophilic enrichment culture SG0.5JP960 (454-Illumina assembly v2)]	430845537	HSGAPGVNEIAK	N14		6357810	7742690	7166980	197874
2764	2061979184	sg4i_00054320 CRISPR-associated protein, Cse4 family [Thermophilic enrichment culture SG0.5JP960 (454-Illumina assembly v2)]	430611916	DALFGNVLR	N14		3782440	1713090	2527080
2764	2061979184	sg4i_00054320 CRISPR-associated protein, Cse4 family [Thermophilic enrichment culture SG0.5JP960 (454-Illumina assembly v2)]	430757315	INDVYDIR	N14			1477110			353790	547286	2495750	1626270	3041580
2764	2061979184	sg4i_00054320 CRISPR-associated protein, Cse4 family [Thermophilic enrichment culture SG0.5JP960 (454-Illumina assembly v2)]	430855884	KLADLYR	N14				601804	1608070	1031480	1027330	777518	806122
2764	2061979184	sg4i_00054320 CRISPR-associated protein, Cse4 family [Thermophilic enrichment culture SG0.5JP960 (454-Illumina assembly v2)]	430882361	MLIDIHMLQNHAPSNLNR	N14			1531280
2764	2061979184	sg4i_00054320 CRISPR-associated protein, Cse4 family [Thermophilic enrichment culture SG0.5JP960 (454-Illumina assembly v2)]	430812359	QNTFAAHNLPDLLLVEVR	N14			990431						69015
28787	2061979192	sg4i_00054400 succinate dehydrogenase subunit B (EC 1.3.5.1) [Thermophilic enrichment culture SG0.5JP960 (454-Illumina assembly v2)]	430738299	DLVIDQSR	N14		22259300		25357100	1301260	2074710	1772800	6484100	4723810	10444800
2768	2061979193	sg4i_00054410 succinate dehydrogenase subunit A (EC 1.3.5.1) [Thermophilic enrichment culture SG0.5JP960 (454-Illumina assembly v2)]	430741122	EMLEDILSR	N14				508430
2768	2061979193	sg4i_00054410 succinate dehydrogenase subunit A (EC 1.3.5.1) [Thermophilic enrichment culture SG0.5JP960 (454-Illumina assembly v2)]	430622219	FDYKPVTITR	N14			6970880	5603950	708044	1020450				15254400
2768	2061979193	sg4i_00054410 succinate dehydrogenase subunit A (EC 1.3.5.1) [Thermophilic enrichment culture SG0.5JP960 (454-Illumina assembly v2)]	430755457	GSNSLVDLVVFGR	N14							1005990
2768	2061979193	sg4i_00054410 succinate dehydrogenase subunit A (EC 1.3.5.1) [Thermophilic enrichment culture SG0.5JP960 (454-Illumina assembly v2)]	430749505	LGSNSLVDLVVFGR	N14						193438
2768	2061979193	sg4i_00054410 succinate dehydrogenase subunit A (EC 1.3.5.1) [Thermophilic enrichment culture SG0.5JP960 (454-Illumina assembly v2)]	430905567	TEETLNTALEDLK	N14			1312500	820478
2769	2061979194	sg4i_00054420 Membrane-bound serine protease (ClpP class) [Thermophilic enrichment culture SG0.5JP960 (454-Illumina assembly v2)]	430748670	AASLSEALQAAGFSPEVER	N14		764682	440220
2770	2061979195	sg4i_00054430 Uncharacterized protein conserved in bacteria [Thermophilic enrichment culture SG0.5JP960 (454-Illumina assembly v2)]	430592490	AAAIDLAGRDVLEAVR	N14		2495270
2770	2061979195	sg4i_00054430 Uncharacterized protein conserved in bacteria [Thermophilic enrichment culture SG0.5JP960 (454-Illumina assembly v2)]	430586578	AMAVAAEQENR	N14		2861720	4035050
2770	2061979195	sg4i_00054430 Uncharacterized protein conserved in bacteria [Thermophilic enrichment culture SG0.5JP960 (454-Illumina assembly v2)]	430603840	DVLEAVR	N14		44425300	56440000	47931600	8388230	10728800	8089640	2674600	2546670	2574760
2770	2061979195	sg4i_00054430 Uncharacterized protein conserved in bacteria [Thermophilic enrichment culture SG0.5JP960 (454-Illumina assembly v2)]	430797856	EAQAQVPLALAEALRK	N14					1812850	2494820	2374340
2770	2061979195	sg4i_00054430 Uncharacterized protein conserved in bacteria [Thermophilic enrichment culture SG0.5JP960 (454-Illumina assembly v2)]	430606376	GLDAGTAFEILSVDIADVDVGK	N14		538247	889857	255048	176402			30108
2770	2061979195	sg4i_00054430 Uncharacterized protein conserved in bacteria [Thermophilic enrichment culture SG0.5JP960 (454-Illumina assembly v2)]	430865895	KGNMGVMDYYR	N14				381254
2770	2061979195	sg4i_00054430 Uncharacterized protein conserved in bacteria [Thermophilic enrichment culture SG0.5JP960 (454-Illumina assembly v2)]	430585438	LVEAQAQVPLALAEALR	N14		3338160	5987450	6601200	187874	726907	625604
2770	2061979195	sg4i_00054430 Uncharacterized protein conserved in bacteria [Thermophilic enrichment culture SG0.5JP960 (454-Illumina assembly v2)]	430794007	LVEAQAQVPLALAEALRK	N14		3574660	2514470	3890990	260270
2770	2061979195	sg4i_00054430 Uncharacterized protein conserved in bacteria [Thermophilic enrichment culture SG0.5JP960 (454-Illumina assembly v2)]	430795422	MKNIEADTDMR	N14		957830						34173100	29063200	25020700
2770	2061979195	sg4i_00054430 Uncharacterized protein conserved in bacteria [Thermophilic enrichment culture SG0.5JP960 (454-Illumina assembly v2)]	430596542	NIEADTDMR	N14		2204430	2476570	2533930
2770	2061979195	sg4i_00054430 Uncharacterized protein conserved in bacteria [Thermophilic enrichment culture SG0.5JP960 (454-Illumina assembly v2)]	430620054	NIGAQLQIDQAEADKK	N14		1532440	1507080	5911120
2770	2061979195	sg4i_00054430 Uncharacterized protein conserved in bacteria [Thermophilic enrichment culture SG0.5JP960 (454-Illumina assembly v2)]	430843209	RAMAVAAEQENR	N14			427286
2770	2061979195	sg4i_00054430 Uncharacterized protein conserved in bacteria [Thermophilic enrichment culture SG0.5JP960 (454-Illumina assembly v2)]	430806914	VGEGIVTTIGSANSHK	N14		5726530	6258360	12140200
2770	2061979195	sg4i_00054430 Uncharacterized protein conserved in bacteria [Thermophilic enrichment culture SG0.5JP960 (454-Illumina assembly v2)]	430818811	VGEGIVTTIGSANSHKEVLENPDR	N14			3318920
2770	2061979195	sg4i_00054430 Uncharacterized protein conserved in bacteria [Thermophilic enrichment culture SG0.5JP960 (454-Illumina assembly v2)]	430623803	VIQTPMVAAVAK	N14		2273800	5666130	4515160
2770	2061979195	sg4i_00054430 Uncharacterized protein conserved in bacteria [Thermophilic enrichment culture SG0.5JP960 (454-Illumina assembly v2)]	430595012	VPLLTLVAMR	N14		3164620	2462950	2233010
2770	2061979195	sg4i_00054430 Uncharacterized protein conserved in bacteria [Thermophilic enrichment culture SG0.5JP960 (454-Illumina assembly v2)]	355173893	VVDALIAADK	N14		102399000	110037000	77661700	1846180	1603660	2373980
2771	2061979197	sg4i_00054450 Phosphate starvation-inducible protein PhoH, predicted ATPase [Thermophilic enrichment culture SG0.5JP960 (454-Illumina assembly v2)]	19544544	TLNDAFIILDEAQNTTPEQMK	N14		841497
2787	2061979242	sg4i_00054900 Pyruvate/2-oxoglutarate dehydrogenase complex, dehydrogenase (E1) component, eukaryotic type, beta subunit [Thermophilic enrichment culture SG0.5JP960 (454-Illumina assembly v2)]	430585374	FLIEEGIATAEELDALEAEVVQEVQEAADR	N14		6679290	6679070	8977460	1275910	1941500	1139040	1946680	614358	3532420
2787	2061979242	sg4i_00054900 Pyruvate/2-oxoglutarate dehydrogenase complex, dehydrogenase (E1) component, eukaryotic type, beta subunit [Thermophilic enrichment culture SG0.5JP960 (454-Illumina assembly v2)]	430737890	IVVFGEDVADASR	N14				342008	35228200	36823300	28773800
2787	2061979242	sg4i_00054900 Pyruvate/2-oxoglutarate dehydrogenase complex, dehydrogenase (E1) component, eukaryotic type, beta subunit [Thermophilic enrichment culture SG0.5JP960 (454-Illumina assembly v2)]	430832031	TGETLFTHIPGLR	N14		599309
2787	2061979242	sg4i_00054900 Pyruvate/2-oxoglutarate dehydrogenase complex, dehydrogenase (E1) component, eukaryotic type, beta subunit [Thermophilic enrichment culture SG0.5JP960 (454-Illumina assembly v2)]	430771913	VFNSPLAEANIVGR	N14				645611	897290	1470600	1432830
2793	2061979252	sg4i_00055000 agmatinase [Thermophilic enrichment culture SG0.5JP960 (454-Illumina assembly v2)]	430620377	GAGWELPHNFLGLDEEASDFVR	N14			972739					561869	369825	602875
2793	2061979252	sg4i_00055000 agmatinase [Thermophilic enrichment culture SG0.5JP960 (454-Illumina assembly v2)]	430727859	NGPAAIIEASR	N14								515068		326431
2793	2061979252	sg4i_00055000 agmatinase [Thermophilic enrichment culture SG0.5JP960 (454-Illumina assembly v2)]	430697855	VDIVAVGIR	N14		2954410	1340470					339520
2793	2061979252	sg4i_00055000 agmatinase [Thermophilic enrichment culture SG0.5JP960 (454-Illumina assembly v2)]	430703177	VVILPVPYEATTSYGGGAR	N14								387823	157795	358935
2796	2061979256	sg4i_00055040 hypothetical protein [Thermophilic enrichment culture SG0.5JP960 (454-Illumina assembly v2)]	430749683	AALEQEELSR	N14			1604740	1533140	333756
2796	2061979256	sg4i_00055040 hypothetical protein [Thermophilic enrichment culture SG0.5JP960 (454-Illumina assembly v2)]	430724561	DVDAVLPAGSR	N14									794179	1096480
2796	2061979256	sg4i_00055040 hypothetical protein [Thermophilic enrichment culture SG0.5JP960 (454-Illumina assembly v2)]	430809347	MVIRLDAPIEVTR	N14			865492	3083960	700788
2796	2061979256	sg4i_00055040 hypothetical protein [Thermophilic enrichment culture SG0.5JP960 (454-Illumina assembly v2)]	430721489	NAPGDPFTATLADPIVGADGTVLIPAGAIVR	N14		532772	1715430	985694
2796	2061979256	sg4i_00055040 hypothetical protein [Thermophilic enrichment culture SG0.5JP960 (454-Illumina assembly v2)]	430749817	VAVGAAAGALLGQVLGK	N14		1386400	755079	827394				49666.5
2797	2061979257	sg4i_00055050 gamma-glutamyltransferase 1 (EC:2.3.2.2). Threonine peptidase. MEROPS family T03 [Thermophilic enrichment culture SG0.5JP960 (454-Illumina assembly v2)]	430749902	NPDLAAVLER	N14										266101
38764	2061979259	sg4i_00055070 amidohydrolase [Thermophilic enrichment culture SG0.5JP960 (454-Illumina assembly v2)]	430752738	IEGGVAENVLAQR	N14							1416490
45485	2061979281	sg4i_00055290 Uncharacterized protein, 4-oxalocrotonate tautomerase homolog [Thermophilic enrichment culture SG0.5JP960 (454-Illumina assembly v2)]	430811785	RITDALVEVGK	N14							191642
2836	2061979336	sg4i_00055840 xanthine dehydrogenase, molybdenum binding subunit apoprotein (EC 1.17.1.4) [Thermophilic enrichment culture SG0.5JP960 (454-Illumina assembly v2)]	430721883	VQVDWEELPAVADIEAALSPEAPK	N14							170536
2851	2061979361	sg4i_00056090 Uncharacterized protein related to the periplasmic component of the Tol biopolymer transport system [Thermophilic enrichment culture SG0.5JP960 (454-Illumina assembly v2)]	430625131	WIWDGEGEPR	N14		411059
28820	2061979414	sg4i_00056620 Flagellin and related hook-associated proteins [Thermophilic enrichment culture SG0.5JP960 (454-Illumina assembly v2)]	430634951	ELAVQAANDTLTTEDR	N14										568566
28820	2061979414	sg4i_00056620 Flagellin and related hook-associated proteins [Thermophilic enrichment culture SG0.5JP960 (454-Illumina assembly v2)]	430638038	NAILGELQALQTEIDSIVDR	N14					173570			5491190	4190220	5715810
2883	2061979466	sg4i_00057140 monosaccharide ABC transporter substrate-binding protein, CUT2 family (TC 3.A.1.2.-) [Thermophilic enrichment culture SG0.5JP960 (454-Illumina assembly v2)]	430721733	DANIELVGNEFTDGDPAK	N14					605885	306849
2883	2061979466	sg4i_00057140 monosaccharide ABC transporter substrate-binding protein, CUT2 family (TC 3.A.1.2.-) [Thermophilic enrichment culture SG0.5JP960 (454-Illumina assembly v2)]	430786883	FSGALEIWK	N14		1094160			728802	782388	407874
2883	2061979466	sg4i_00057140 monosaccharide ABC transporter substrate-binding protein, CUT2 family (TC 3.A.1.2.-) [Thermophilic enrichment culture SG0.5JP960 (454-Illumina assembly v2)]	430671680	ILPGVDVLETR	N14		4339180	3899460	2311570	4068800	3720470	5094900
2883	2061979466	sg4i_00057140 monosaccharide ABC transporter substrate-binding protein, CUT2 family (TC 3.A.1.2.-) [Thermophilic enrichment culture SG0.5JP960 (454-Illumina assembly v2)]	430639732	QIVSDYIQR	N14		701189	779891		1129770	725650	693078			184117
2883	2061979466	sg4i_00057140 monosaccharide ABC transporter substrate-binding protein, CUT2 family (TC 3.A.1.2.-) [Thermophilic enrichment culture SG0.5JP960 (454-Illumina assembly v2)]	430603058	TGIPVIVFDR	N14		3275110	2192740	2657680	3804720	4643230	3918840
2890	2061979480	sg4i_00057280 hypothetical protein [Thermophilic enrichment culture SG0.5JP960 (454-Illumina assembly v2)]	430652738	VGAISAYFYDAIETMDHVIR	N14						102460
2891	2061979481	sg4i_00057290 Uncharacterized protein predicted to be involved in DNA repair (RAMP superfamily) [Thermophilic enrichment culture SG0.5JP960 (454-Illumina assembly v2)]	430849350	GLPFAQHLFETK	N14		984117
2891	2061979481	sg4i_00057290 Uncharacterized protein predicted to be involved in DNA repair (RAMP superfamily) [Thermophilic enrichment culture SG0.5JP960 (454-Illumina assembly v2)]	430920356	LADAIYDFAR	N14			1640640	1211940	468555
2898	2061979489	sg4i_00057370 Cellulase M and related proteins [Thermophilic enrichment culture SG0.5JP960 (454-Illumina assembly v2)]	430688336	VIEYMAAR	N14	Plus1Oxy:5							632110	391451	332158
2898	2061979489	sg4i_00057370 Cellulase M and related proteins [Thermophilic enrichment culture SG0.5JP960 (454-Illumina assembly v2)]	430705128	YTHTPVETVSLHDVER	N14										368703
38783	2061979505	sg4i_00057530 hypoxanthine phosphoribosyltransferase [Thermophilic enrichment culture SG0.5JP960 (454-Illumina assembly v2)]	430955893	IIKDLEVSVEGR	N14				507805
2912	2061979513	sg4i_00057610 cysteine synthase A [Thermophilic enrichment culture SG0.5JP960 (454-Illumina assembly v2)]	430620055	ETTGPEIVEAINSLDGK	N14		2798930	1628130	2992210	6549740	8362940	8502600	26962000	26567200	29285300
2912	2061979513	sg4i_00057610 cysteine synthase A [Thermophilic enrichment culture SG0.5JP960 (454-Illumina assembly v2)]	430634187	ETTGPEIVEAINSLDGKLDAFVAGIGTGGTITGAGEVLR	N14		323053			506207	364260
2912	2061979513	sg4i_00057610 cysteine synthase A [Thermophilic enrichment culture SG0.5JP960 (454-Illumina assembly v2)]	430892266	IFAVEPAASPVLS	N14								1871210	1322850	1451560
2912	2061979513	sg4i_00057610 cysteine synthase A [Thermophilic enrichment culture SG0.5JP960 (454-Illumina assembly v2)]	430634763	IFAVEPAASPVLSGGK	N14		339502			1879100	1970950	2085810	18382900	18323000	17043400
2912	2061979513	sg4i_00057610 cysteine synthase A [Thermophilic enrichment culture SG0.5JP960 (454-Illumina assembly v2)]	430588149	IFAVEPAASPVLSGGKPGPHK	N14		16033600	14911400	2787030	21805300	22552800	15943800		924615	765856
2912	2061979513	sg4i_00057610 cysteine synthase A [Thermophilic enrichment culture SG0.5JP960 (454-Illumina assembly v2)]	430651233	IQGIGAGFVPDILNTEIYDEVITVENEEAFETSR	N14					479128	413258	582788	980469	424349	3142320
2912	2061979513	sg4i_00057610 cysteine synthase A [Thermophilic enrichment culture SG0.5JP960 (454-Illumina assembly v2)]	430586942	IVNNITEVIGDTPLVR	N14		6451440	8875100	8062120	14734600	18482700	14908500	17313500	15187000	18504000
2912	2061979513	sg4i_00057610 cysteine synthase A [Thermophilic enrichment culture SG0.5JP960 (454-Illumina assembly v2)]	430592831	LEFQNPGASVK	N14		8873040	8725230	8982780	10142100	12985900	13569800	30197400	28652200	33190100
2912	2061979513	sg4i_00057610 cysteine synthase A [Thermophilic enrichment culture SG0.5JP960 (454-Illumina assembly v2)]	430918318	NITEVIGDTPLVR	N14							548835		202903	239318
2912	2061979513	sg4i_00057610 cysteine synthase A [Thermophilic enrichment culture SG0.5JP960 (454-Illumina assembly v2)]	431032605	VVPPGSAEIYVK	N14		3450950	3556190		5780970	5406500		10505400	14032400	10714600
28838	2061979524	sg4i_00057720 Lysyl-tRNA synthetase (class II) [Thermophilic enrichment culture SG0.5JP960 (454-Illumina assembly v2)]	430793624	LTENLIAHIAQDVLGTTK	N14				409145
28841	2061979542	sg4i_00057900 transcription antitermination protein nusG [Thermophilic enrichment culture SG0.5JP960 (454-Illumina assembly v2)]	430748473	IFQVLIPTEEVVELR	N14		1620990	1303780	1086420
2925	2061979543	sg4i_00057910 LSU ribosomal protein L11P [Thermophilic enrichment culture SG0.5JP960 (454-Illumina assembly v2)]	430589565	ITWEQVLEIAK	N14		8140830	8412650	6054130	663645	654288	836415
2925	2061979543	sg4i_00057910 LSU ribosomal protein L11P [Thermophilic enrichment culture SG0.5JP960 (454-Illumina assembly v2)]	430605136	MPDLNTTDLEAAAR	N14		1235190	1678120	2766880
2925	2061979543	sg4i_00057910 LSU ribosomal protein L11P [Thermophilic enrichment culture SG0.5JP960 (454-Illumina assembly v2)]	430605261	SMGVEVVGAPEVK	N14		1723650	1897050	923518
2925	2061979543	sg4i_00057910 LSU ribosomal protein L11P [Thermophilic enrichment culture SG0.5JP960 (454-Illumina assembly v2)]	430907838	SMGVEVVGAPEVKDA	N14	Plus1Oxy:2			1572760
2926	2061979544	sg4i_00057920 LSU ribosomal protein L1P [Thermophilic enrichment culture SG0.5JP960 (454-Illumina assembly v2)]	430606027	AGTVGFNIGEIIR	N14			4102030	2869650			357930
2926	2061979544	sg4i_00057920 LSU ribosomal protein L1P [Thermophilic enrichment culture SG0.5JP960 (454-Illumina assembly v2)]	430621199	ALEAHKPEGAK	N14					4036390
2926	2061979544	sg4i_00057920 LSU ribosomal protein L1P [Thermophilic enrichment culture SG0.5JP960 (454-Illumina assembly v2)]	430864285	GTVSLPHGLGK	N14		1342150	2761400	1586730
2926	2061979544	sg4i_00057920 LSU ribosomal protein L1P [Thermophilic enrichment culture SG0.5JP960 (454-Illumina assembly v2)]	430723197	MDFDAVVATPDVMGAVGSK	N14										9757520
2926	2061979544	sg4i_00057920 LSU ribosomal protein L1P [Thermophilic enrichment culture SG0.5JP960 (454-Illumina assembly v2)]	430881648	NDKTGAIHAPVGK	N14			794671
2926	2061979544	sg4i_00057920 LSU ribosomal protein L1P [Thermophilic enrichment culture SG0.5JP960 (454-Illumina assembly v2)]	430865614	TGAIHAPVGK	N14			534309					577938		1282880
2926	2061979544	sg4i_00057920 LSU ribosomal protein L1P [Thermophilic enrichment culture SG0.5JP960 (454-Illumina assembly v2)]	430590988	VDPNKVYTIDEAAR	N14		3771150	2434290	3939610
2926	2061979544	sg4i_00057920 LSU ribosomal protein L1P [Thermophilic enrichment culture SG0.5JP960 (454-Illumina assembly v2)]	430865428	VSLPHGLGK	N14		1172960	1366720
2927	2061979546	sg4i_00057940 SSU ribosomal protein S6P [Thermophilic enrichment culture SG0.5JP960 (454-Illumina assembly v2)]	430773147	ALENYGAR	N14		2519520	4460340	2564380	814718	1372780	1099150
2927	2061979546	sg4i_00057940 SSU ribosomal protein S6P [Thermophilic enrichment culture SG0.5JP960 (454-Illumina assembly v2)]	430732579	DPQGYFLWYQVEMPEDR	N14			838701
2927	2061979546	sg4i_00057940 SSU ribosomal protein S6P [Thermophilic enrichment culture SG0.5JP960 (454-Illumina assembly v2)]	430864500	VEKVEELGLRR	N14			1983120
2927	2061979546	sg4i_00057940 SSU ribosomal protein S6P [Thermophilic enrichment culture SG0.5JP960 (454-Illumina assembly v2)]	430732109	YEVNIVLNPNLDQSQLALEK	N14								1081400	642935
2928	2061979547	sg4i_00057950 single-strand binding protein [Thermophilic enrichment culture SG0.5JP960 (454-Illumina assembly v2)]	430765520	AALNQVFLMGNLTR	N14		1243420	1501880
2928	2061979547	sg4i_00057950 single-strand binding protein [Thermophilic enrichment culture SG0.5JP960 (454-Illumina assembly v2)]	430910652	ADFLDPLDDR	N14		2351450		2058720		345180
2928	2061979547	sg4i_00057950 single-strand binding protein [Thermophilic enrichment culture SG0.5JP960 (454-Illumina assembly v2)]	430587937	DLAEWAAELR	N14		2202500	1477410
2928	2061979547	sg4i_00057950 single-strand binding protein [Thermophilic enrichment culture SG0.5JP960 (454-Illumina assembly v2)]	430836092	KGDGLFVIGR	N14			957351	1357770
2928	2061979547	sg4i_00057950 single-strand binding protein [Thermophilic enrichment culture SG0.5JP960 (454-Illumina assembly v2)]	430781638	NQVFLMGNLTR	N14			1096860
2928	2061979547	sg4i_00057950 single-strand binding protein [Thermophilic enrichment culture SG0.5JP960 (454-Illumina assembly v2)]	430974156	VFLIGALATRPDMR	N14	Plus1Oxy:13		1337250	1247750
2929	2061979548	sg4i_00057960 SSU ribosomal protein S18P [Thermophilic enrichment culture SG0.5JP960 (454-Illumina assembly v2)]	430593579	ILGLLPFTEK	N14		9737490	8430800	6941230	1042240	1680460	674810
2930	2061979549	sg4i_00057970 LSU ribosomal protein L9P [Thermophilic enrichment culture SG0.5JP960 (454-Illumina assembly v2)]	430621133	GLAVLATESNLK	N14		5080000	6106630	5477130
2930	2061979549	sg4i_00057970 LSU ribosomal protein L9P [Thermophilic enrichment culture SG0.5JP960 (454-Illumina assembly v2)]	430819072	LKEILENLTLTIPVR	N14		1223150		1142690
2930	2061979549	sg4i_00057970 LSU ribosomal protein L9P [Thermophilic enrichment culture SG0.5JP960 (454-Illumina assembly v2)]	430732988	VILLEPLENLGDVGQVVDVKPG	N14		132324
2930	2061979549	sg4i_00057970 LSU ribosomal protein L9P [Thermophilic enrichment culture SG0.5JP960 (454-Illumina assembly v2)]	430587714	VILLEPLENLGDVGQVVDVKPGYAR	N14		8678340	14755100	11888700	541363		520764
[truncated: 12,785 more rows]

## Sheet: Peptide to Protein Rollup
IMG Gene Object ID	Product_name	bin	PepCount	SG01_1	SG01_2	SG01_3	SG02_1	SG02_2	SG02_3	SG03_1	SG03_2	SG03_3
[truncated: 4,150 more rows]

[truncated: 4 more sheets: Normalized, Gene Annotations, Overrepresented in Supernatant, Sugar Isomerases]
